# Supplementary material for: Potential metabolic and genetic interaction among viruses, methanogen and methanotrophic archaea, and their syntrophic partners
Source: ISME Commun. 2022 Jun 28;2:50. doi: 10.1038/s43705-022-00135-2 (PMC9723712; doi:10.1038/s43705-022-00135-2)
Supplement: Supplementary file 2 — Supplemental Tables 1-9 [file 43705_2022_135_MOESM2_ESM.xlsx]

## Sheet: Content
	Content
	Sheet1	Content of Supplemental Tables 1-9
	Sheet2	Supplemental Table 1	The reported viurses, viral elements or prophages studied using culture dependent or independent methods.
	Sheet3	Supplemental Table 2	Metagenomic data information.
	Sheet4	Supplemental Table 3	Metadata of MMA MAGs.
	Sheet5	Supplemental Table 4	Viral contig metadata.
	Sheet6	Supplemental Table 5	Viruses that infect methanogen and/or methanotrophic archaea.
	Sheet7	Supplemental Table 6	The prophages predicted from MMA genomes.
	Sheet8	Supplemental Table 7	The genomic information of 301 methanogen and methanotrophic archaea.
	Sheet9	Supplemental Table 8	Viruses that infect Deltaproteobacterial SRB.
	Sheet10	Supplemental Table 9	The hosts of MMA phages from IMG/VR database with cross-domain infection phenomenon.
	Sheet11	Supplemental Table 10	The annotations of AMGs of MMA phages.

## Sheet: SupplTable1
	Supplemental Table 1 The reported viurses, viral elements or prophages studied using culture dependent or independent methods.
	Designation	Taxonomy	DNA size	DNA shape	Type	Cultured or not	Environmental description	Host taxonomy	Reference
	PG	Unclassified	65 ± 5 kb	ND	Lytic	Yes		Euryarchaeota; Methanobacteria; Methanobacteriales; Methanobacteriaceae; Methanobrevibacter smithii G	Baresi and Bertani 1984
	PMS1	Unclassified	35 kb	ND	Lytic	Yes	Human Feces	Euryarchaeota; Methanobacteria; Methanobacteriales; Methanobacteriaceae; Methanobrevibacter smithii PS	Knox and Harris 1986
	ψM1	Siphoviridae	26,803 bp	Circular	Lytic	Yes	Anaerobic sludge digester	Euryarchaeota; Methanobacteria; Methanobacteriales; Methanobacteriaceae; Methanothermobacter marburgensis Marburg	Meile et al. 1989
	ψM2(mutant of ψM1)	Siphoviridae	26,111 bp	Circular	Lytic	No	Anaerobic sludge digester	Euryarchaeota; Methanobacteria; Methanobacteriales; Methanobacteriaceae; Methanothermobacter marburgensis Marburg	Pfister et al. 1998
	ΦFl	Myoviridae	73,979 bp	Linear	Lytic	Yes	Anaerobic sludge digester	Euryarchaeota; Methanobacteria; Methanobacteriales; Methanobacteriaceae; Methanobacterium sp.	Nölling et al. 1993
	ΦF3	Siphoviridae	32,524 bp	Circular	Lytic	Yes	Anaerobic sludge digester	Euryarchaeota; Methanobacteria; Methanobacteriales; Methanobacteriaceae; Methanobacterium thermoformicicum FF3.	Nölling et al. 1993
	Drs3	Siphoviridae	37,129 bp	Circular	Lytic	Yes	Anaerobic sludge digester	Euryarchaeota; Methanobacteria; Methanobacteriales; Methanobacteriaceae; Methanobacterium formicicum Khl10	Wolf et al. 2018
	MetSV	Tectiviridae	10,567 bp	Linear	Lytic	Yes	Anaerobic sewage sludge	Euryarchaeota; Methanomicrobia; Methanosarcinales; Methanosarcinaceae; Methanosarcina mazei Gö1	Weidenbach et al. 2017
	MFTV1	Myoviridae	31,202 bp	Linear	Lysogenic	Yes	Deep-sea hydrothermal vent sediment	Euryarchaeota; Methanococci; Methanococcales; Methanocaldococcaceae; Methanocaldococcus fervens AG 86T	Thiroux et al. 2020
	ψM100	Unclassified	28,798 bp	Circular	Prophage	No	Anaerobic sewage sludge and river sediments	Euryarchaeota; Methanobacteria; Methanobacteriales; Methanobacteriaceae; Methanothermobacter wolfeii	Luo et al. 2001
	Φ-mru	Unclassified	62,003 bp	Linear	Prophage	No	Rumen	Euryarchaeota; Methanobacteria; Methanobacteriales; Methanobacteriaceae; Methanobrevibacter ruminantium M1T	Leahy et al. 2010
	Msmi-Pro1	Unclassified	38,824 bp	Linear	Prophage	No	Human gut	Euryarchaeota; Methanobacteria; Methanobacteriales; Methanobacteriaceae; Methanobrevibacter smithii ATCC 35061	Krupovič et al. 2010
	MmarC6-E2	Unclassified	40,176 bp	Linear	Prophage	No	Salt marsh	Euryarchaeota; Methanococci; Methanococcales; Methanococcaceae; Methanococcus; Methanococcus maripaludis C6	Krupovič et al. 2010
	Mvul-Pro1	Unclassified	30,166 bp	Linear	Prophage	No	Deep-sea hydrothermal chimney	Euryarchaeota; Methanococci; Methanococcales; Methanocaldococcaceae; Methanocaldococcus vulcanius M7	Krupovič et al. 2010
	Mjan-Pro1	Unclassified	30,470 bp	Linear	Prophage	No	Deep-sea white smoker chimney	Euryarchaeota; Methanococci; Methanococcales; Methanocaldococcaceae; Methanocaldococcus jannaschii DSM 2661	Krupovič et al. 2010
	Mvol-Pro1	Unclassified	14,632 bp	Linear	Prophage	No	Salt marsh	Euryarchaeota; Methanococci; Methanococcales; Methanococcaceae; Methanococcus voltae A3	Krupovič et al. 2010
	Mace-Pro1	Unclassified	46,131 bp	Linear	Prophage	No	Marine sediments sediments	Euryarchaeota; Methanomicrobia; Methanosarcinales; Methanosarcinaceae; Methanosarcina acetivorans C2A	Krupovič et al. 2010
	MetMV	Unclassified	67,826 bp	Circular	ND	No	Hydrocarbon polluted sediments	Euryarchaeota; Methanomicrobia; Methanosarcinales; Methanosarcinaceae; Methanosarcina sp.	Molnár et al. 2020
	ANMV-1	Unclassified	38,465 bp	Linear	ND	No	Methane seep sediments	Euryarchaeota;Methanomicrobia;Methanosarcinales;ANME-1 or ANME-2	Paul et al. 2015
	References
	Baresi, L., and Bertani. G. (1984). Isolation of a bacteriophage for a methanogenic bacterium. In: Abstracts of Annual Meeting of the American Society for Microbiology, New Orleans, 174, p.133. Washington, D.C.: American Society for Microbiology.
	Knox, M.R., and Harris. J.E. (1986). Isolation and characterization of a bacteriophage of Methanobrevibacter smithii. In: Abstracts of the XIV Inter-national Congress on Microbiology, Manchester, England. IUMS. International Union of Microbiology Societies.
	Krupovič, M., Forterre, P., and Bamford, D. H. (2010). Comparative analysis of the mosaic genomes of tailed archaeal viruses and proviruses suggests common themes for virion architecture and assembly with tailed viruses of bacteria. J Mol Biol 397, 144–160. doi:10.1016/j.jmb.2010.01.037.
	Leahy, S. C., Kelly, W. J., Altermann, E., Ronimus, R. S., Yeoman, C. J., Pacheco, D. M., et al. (2010). The genome sequence of the rumen methanogen Methanobrevibacter ruminantium reveals new possibilities for controlling ruminant methane emissions. Plos One 5, e8926. doi:10.1371/journal.pone.0008926.
	Luo, Y., Pfister, P., Leisinger, T., and Wasserfallen, A. (2001). The genome of archaeal prophage ΨM100 encodes the lytic enzyme responsible for autolysis of Methanothermobacter wolfeii. J Bacteriol 183, 5788–5792. doi:10.1128/jb.183.19.5788-5792.2001.
	Meile, L., Jenal, U., Studer, D., Jordan, M., and Leisinger, T. (1989). Characterization of ψM1, a virulent phage of Methanobacterium thermoautotrophicum Marburg. Arch Microbiol 152, 105–110. doi:10.1007/bf00456085.
	Molnár, J., Magyar, B., Schneider, G., Laczi, K., Valappil, S. K., Kovács, Á. L., et al. (2020). Identification of a novel archaea virus, detected in hydrocarbon polluted Hungarian and Canadian samples. Plos One 15, e0231864. doi:10.1371/journal.pone.0231864.
	Nölling, J., Groffen, A., and Vos, W. M. de (1993). φ F1 and φF3, two novel virulent, archaeal phages infecting different thermophilic strains of the genus Methanobacterium. Microbiology 139, 2511–2516. doi:10.1099/00221287-139-10-2511.
	Paul, B. G., Bagby, S. C., Czornyj, E., Arambula, D., Handa, S., Sczyrba, A., et al. (2015). Targeted diversity generation by intraterrestrial archaea and archaeal viruses. Nat Commun 6, 6585. doi:10.1038/ncomms7585.
	Pfister, P., Wasserfallen, A., Stettler, R., and Leisinger, T. (1998). Molecular analysis of Methanobacterium phage ΨM2. Mol Microbiol 30, 233–244. doi:10.1046/j.1365-2958.1998.01073.x.
	Thiroux, S., Dupont, S., Nesbø, C. L., Bienvenu, N., Krupovic, M., L’Haridon, S., et al. (2021). The first head‐tailed virus, MFTV1, infecting hyperthermophilic methanogenic deep‐sea archaea. Environ Microbiol 23, 3614–3626. doi:10.1111/1462-2920.15271.
	Weidenbach, K., Nickel, L., Neve, H., Alkhnbashi, O. S., Künzel, S., Kupczok, A., et al. (2017). Methanosarcina spherical virus, a novel archaeal lytic virus targeting Methanosarcina strains. J Virol 91, e00955-17. doi:10.1128/jvi.00955-17.
	Wolf, S., Fischer, M. A., Kupczok, A., Reetz, J., Kern, T., Schmitz, R. A., et al. (2018). Characterization of the lytic archaeal virus Drs3 infecting Methanobacterium formicicum. Arch Virol 164, 667–674. doi:10.1007/s00705-018-04120-w.

## Sheet: SupplTable2
	Supplemental Table 2 Metagenomic data information.
	Project	Biosample	SRA	Sampling date	Release date	Location	Environmental description (ENVO)	Coordinates	Viral coverage	rRNA coverage	VPR	Habitate	Material	Sequencing strategy	References
	PRJEB6374	SAMEA2548013	ERR514702	N/A	N/A	Sydney Harbour	Marine sediment	33.827 S, 151.284 E	2830.11	86.5327	32.7057	Marine	Sediment	PE100	N/A
	PRJEB6374	SAMEA2548014	ERR514703	N/A	N/A	Sydney Harbour	Marine sediment	33.873 S, 151.189 E	7935.15	97.8347	81.1078	Marine	Sediment	PE100	N/A
	PRJEB6374	SAMEA2548015	ERR514704	N/A	N/A	Sydney Harbour	Marine sediment	33.832 S, 151.080 E	10905.1	97.5053	111.842	Marine	Sediment	PE100	N/A
	PRJEB6374	SAMEA2548016	ERR514705	N/A	N/A	Sydney Harbour	Marine sediment	33.791 S, 151.219 E	10713.3	163.5	65.5245	Marine	Sediment	PE100	N/A
	PRJEB6374	SAMEA2548017	ERR514706	N/A	N/A	Sydney Harbour	Marine sediment	33.754 S, 151.196 E	16702.9	132.098	126.443	Marine	Sediment	PE100	N/A
	PRJEB6374	SAMEA2548018	ERR514707	N/A	N/A	Sydney Harbour	Marine sediment	33.844 S, 151.173 E	3889.4	53.9733	72.0615	Marine	Sediment	PE100	N/A
	PRJNA249643	SAMN02809797	SRR1313318	20110921	20140603	USA: Coal Oil Point, Santa Barbara, California	Oil polluted marine water	34.392 N, 119.845 W	10690.9	408.856	26.1483	Marine	Water	PE150	Hawley et al., 2014
	PRJNA259156	SAMN03002196	SRR1555743	N/A	N/A	Loki's castle	Marine sediment	73.763 N, 8.464 E	5970.72	685.957	8.70422	Marine	Sediment	PE150	Spang et al., 2015
	PRJNA259156	SAMN03002195	SRR1555744	N/A	N/A	Loki's castle	Marine sediment	73.763 N, 8.464 E	16581.8	7248.44	2.28764	Marine	Sediment	PE150	Spang et al., 2015
	PRJNA259156	SAMN03002196	SRR1555748	N/A	N/A	Loki's castle	Marine sediment	73.763 N, 8.464 E	1419.32	872.049	1.62757	Marine	Sediment	PE150	Spang et al., 2015
	PRJNA265029	SAMN03145061	SRR1633224	N/A	N/A	South Africa: Thabazimbi	Fracture water	26.417 S, 27.427 E	2829.8	75.7	37.3818	Terrigenous	Water	PE108	N/A
	PRJNA265029	SAMN03099760	SRR1633225	20120720	20150305	South Africa: Thabazimbi	Fracture water	27.980 S, 26.880 E	3809.65	58.068	65.6068	Terrigenous	Water	PE108	N/A
	PRJNA265029	SAMN03099761	SRR1633226	20120913	20150305	South Africa: Thabazimbi	Fracture water	24.830 S, 27.340 E	2113.72	108.035	19.5652	Terrigenous	Water	PE108	N/A
	PRJNA266633	SAMN03168875	SRR1699482	200909	20141216	USA: Coal Oil Point, Santa Barbara, California	Oil polluted marine water	34.392 N, 119.845 W	4044.02	361.379	11.1905	Marine	Water	PE150	Hawley et al., 2014
	PRJNA248084	SAMN02786773	SRR1971619	20030701	20160414	Arctic deep sea: Hakon Mosby Mud Volcano	Mud volcano sediment 0.05 m	72.004 N, 14.730 E	102.441	55.9353	1.83142	Marine	Sediment	PE108	Niemann et al., 2006
	PRJNA248084	SAMN02786774	SRR1971620	20030702	20150620	Arctic deep sea: Hakon Mosby Mud Volcano	Mud volcano sediment 3.75 m	72.004 N, 14.730 E	2035.47	42.542	47.8462	Marine	Sediment	PE108	Niemann et al., 2006
	PRJNA248084	SAMN02786775	SRR1971621	20030705	20150620	Arctic deep sea: Hakon Mosby Mud Volcano	Mud volcano sediment 3.8 m	72.004 N, 14.730 E	3273.69	24.9807	131.049	Marine	Sediment	PE108	Niemann et al., 2006
	PRJNA248084	SAMN02786778	SRR1971622	20030711	20150620	Arctic deep sea: Hakon Mosby Mud Volcano	Mud volcano sediment 2.8 m	72.004 N, 14.730 E	628.728	16.8527	37.3074	Marine	Sediment	PE108	Niemann et al., 2006
	PRJNA248084	SAMN02786766	SRR1971623	20100926	20160414	Arctic deep sea: Hakon Mosby Mud Volcano	Mud volcano sediment 0.05 m	72.004 N, 14.730 E	1458.21	127.542	11.4332	Marine	Sediment	PE108	Niemann et al., 2006
	PRJNA248084	SAMN02786767	SRR1971624	20100928	20160414	Arctic deep sea: Hakon Mosby Mud Volcano	Mud volcano sediment 0.05 m	72.004 N, 14.730 E	25.4228	8.23733	3.08629	Marine	Sediment	PE108	Niemann et al., 2006
	PRJNA248084	SAMN02786770	SRR1971625	20100928	20160414	Arctic deep sea: Hakon Mosby Mud Volcano	Mud volcano sediment	72.004 N, 14.730 E	536.344	52.5707	10.2023	Marine	Sediment	PE108	Niemann et al., 2006
	PRJNA278302	SAMN03408292	SRR1976948	201109	20160101	USA: Alaska, North Slope, Schrader Bluff formation	Oil reservoir	N/A	3197.25	843.747	3.78935	Terrigenous	Water	PE251	Hu et al., 2016
	PRJNA278302	SAMN03408293	SRR1977249	201109	20160101	USA: Alaska, North Slope, Schrader Bluff formation	Oil reservoir	N/A	435.328	758.63	0.573834	Terrigenous	Water	PE251	Hu et al., 2016
	PRJNA278302	SAMN03408296	SRR1977296	N/A	N/A	USA: Alaska, North Slope, Schrader Bluff formation	Oil reservoir	N/A	88.8127	10586.8	0.00838901	Terrigenous	Water	PE151	Hu et al., 2016
	PRJNA278302	SAMN03408297	SRR1977304	2013	20160101	USA: Alaska, North Slope, Ivishak formation	Oil reservoir	N/A	163.889	8446.62	0.019403	Terrigenous	Water	PE151	Hu et al., 2016
	PRJNA278302	SAMN03408294	SRR1977357	2013	20160101	USA: Alaska, North Slope, Kuparuk formation	Oil reservoir	N/A	972.4	10900.4	0.0892076	Terrigenous	Water	PE151	Hu et al., 2016
	PRJNA278302	SAMN03408295	SRR1977365	2013	20160101	USA: Alaska, North Slope, Kuparuk formation	Oil reservoir	N/A	518.144	11202.8	0.0462513	Terrigenous	Water	PE151	Hu et al., 2016
	PRJNA282084	SAMN03567073	SRR1995427	20120615	20150428	USA: Pennsylvania	2518 meters below ground surface	N/A	14107.4	174.014	81.0702	Terrigenous	Water	PE108	N/A
	PRJNA282084	SAMN03567074	SRR1995428	20120829	20150428	USA: Pennsylvania	2518 meters below ground surface	N/A	3436.63	165.799	20.7277	Terrigenous	Water	PE108	N/A
	PRJNA282084	SAMN03567075	SRR1995429	20120829	20150428	USA: Pennsylvania	2518 meters below ground surface	N/A	2288.61	132.778	17.2364	Terrigenous	Water	PE108	N/A
	PRJNA291107	SAMN03940007	SRR2132206	20131125	20151020	Australia: Surat Basin, Queensland	Formation waters from coalbed methane well	26.368 S, 149.096 E	5659.64	86.6247	65.3351	Terrigenous	Water	PE100	Evans et al., 2015
	PRJNA290197	SAMN03857202	SRR2133563	201008	20150713	Pacific Ocean: Hydrate Ridge North	Ocean floor surface sediment (600 mbdf) 0-9cm	44.669 N, 125.098 W	1036.91	259.074	4.00238	Marine	Sediment	PE100	Kauffman et al., 2018
	PRJNA290197	SAMN03857202	SRR2133565	201008	20150713	Pacific Ocean: Hydrate Ridge North	Ocean floor surface sediment (600 mbdf) 0-9cm	44.669 N, 125.098 W	554.386	118.097	4.69432	Marine	Sediment	PE100	Kauffman et al., 2018
	PRJNA290197	SAMN03857202	SRR2133566	201008	20150713	Pacific Ocean: Hydrate Ridge North	Ocean floor surface sediment (600 mbdf) 0-9cm	44.669 N, 125.098 W	832.147	72.112	11.5396	Marine	Sediment	PE100	Kauffman et al., 2018
	PRJNA290197	SAMN03857199	SRR2133847	N/A	N/A	Pacific Ocean: Hydrate Ridge North	Ocean floor surface sediment	44.669 N, 125.098 W	2295.83	97.4113	23.5685	Marine	Sediment	PE100	Kauffman et al., 2018
	PRJNA290197	SAMN03857201	SRR2133851	201008	20160417	Pacific Ocean: Hydrate Ridge North	Ocean floor surface sediment (775 mbdf) 0-6cm	44.570 N, 125.147 W	459.001	43.552	10.5391	Marine	Sediment	PE101	Kauffman et al., 2018
	PRJNA290197	SAMN03857201	SRR2133852	201008	20160417	Pacific Ocean: Hydrate Ridge North	Ocean floor surface sediment (775 mbdf) 0-6cm	44.570 N, 125.147 W	1055.59	86.5393	12.1978	Marine	Sediment	PE101	Kauffman et al., 2018
	PRJNA326769	SAMN05292429	SRR3715698	20130508	20160930	Pacific Ocean: Santa Monica Mounds	0-6 cm and 9-15 cm from methane seep sediment push core	33.788 N, 118.668 W	3712.23	212.328	17.4835	Marine	Sediment	PE150	Skennerton et al., 2017
	PRJNA326769	SAMN05292428	SRR3715733	20130508	20160930	Pacific Ocean: Santa Monica Mounds	6-9 cm from methane seep sediment push core	33.788 N, 118.668 W	58781.8	834.738	70.4194	Marine	Sediment	PE150	Skennerton et al., 2017
	PRJNA266365	SAMN03166137	SRR3723048	20110710	20160705	Pacific Ocean: Juan de Fuca Ridge flank	Hydrothermal fluid borehole	47.760 N, 127.760 W	4123.94	926.555	4.45083	Marine	Water	PE150	Jungbluth et al., 2016
	PRJNA266365	SAMN03166138	SRR3732688	20110712	20160627	Pacific Ocean: Juan de Fuca Ridge flank	Hydrothermal fluid borehole	47.760 N, 127.760 W	6729.09	284.21	23.6765	Marine	Water	PE150	Jungbluth et al., 2016
	PRJNA365343	SAMN06264490	SRR5210213	20150310	20170127	USA: South San Francisco, USA	Pond R2 soil	37.495 N, 122.133 W	3428.66	549.481	6.23982	Terrigenous	Soil	PE151	Zhou et al., 2021
	PRJNA367442	SAMN06267293	SRR5210834	20131017	20170127	Baltic Sea from IODP Expedition 347	Deep marine sediment (24.02 mbsf)	58.622 N, 18.254 E	43189.3	715.873	60.3309	Marine	Sediment	PE151	N/A
	PRJNA367444	SAMN06267295	SRR5210973	20080421	20161130	Atlantic Ocean:South Atlantic Ocean	Deep marine sediment (0.93 mbsf) from M76/1 core 12805-1	27.740 S, 14.251 E	1250.24	322.307	3.87905	Marine	Sediment	PE151	N/A
	PRJNA364999	SAMN06264663	SRR5214151	20091130	20170128	Mexico: Guaymas Basin, Gulf of California	Sediment from hydrocarbon-rich hydrothermal sediment	27.007 N, 111.407 W	4240.84	951.777	4.4557	Marine	Sediment	PE151	N/A
	PRJNA364990	SAMN06266181	SRR5214155	20131203	20170128	USA: Zodletone Spring, Oklahoma	Zodletone Spring source 2m	34.995 N, 98.688 W	387.71	1489.75	0.260252	Terrigenous	Sediment	PE151	N/A
	PRJNA365033	SAMN06266163	SRR5214303	20091202	20170128	Mexico: Guaymas Basin, Gulf of California	Marine hydrothermal sediment Mat core 4571-4 33-36 cm	27.007 N, 111.407 W	3180.02	2344.27	1.35651	Marine	Sediment	PE151	N/A
	PRJNA365032	SAMN06264874	SRR5214304	20091202	20170128	Mexico: Guaymas Basin, Gulf of California	Marine hydrothermal sediment Mat core 4571-4 3-6 cm	27.007 N, 111.407 W	2321.11	843.184	2.75279	Marine	Sediment	PE151	N/A
	PRJNA364992	SAMN06266182	SRR5214703	20150314	20170128	Rwanda: Lake Kivu	Lake Kivu water 275m	2.028 S, 29.175 E	561.522	909.242	0.617572	Terrigenous	Water	PE151	N/A
	PRJNA364991	SAMN06264666	SRR5214704	20150314	20170128	Rwanda: Lake Kivu	Lake Kivu water 325m	2.028 S, 29.175 E	375.186	1447.97	0.259111	Terrigenous	Water	PE151	N/A
	PRJNA364776	SAMN06264842	SRR5215464	20131009	20170129	Indonesia: Gulf of Boni	Intermediate lake sediment	2.750 S, 121.050 E	1556.63	1062.17	1.46552	Terrigenous	Sediment	PE151	N/A
	PRJNA364777	SAMN06264372	SRR5215466	20131022	20170129	Indonesia: Gulf of Boni	Deep lake sediment	2.750 S, 121.050 E	584.55	661.21	0.884061	Terrigenous	Sediment	PE151	N/A
	PRJNA366183	SAMN06268416	SRR5248173	N/A	20170212	USA: White Oak River estuary, North Carolina, USA	River estuary sediment	34.647 N, 77.111 W	1983.05	118.414	16.7467	Marine	Sediment	PE150	Seitz et al., 2016
	PRJNA366145	SAMN06268378	SRR5248219	20090707	20140319	USA: Espanola, New Mexico, United States	Bioremediated groundwater sample	35.992 N, 106.079 W	6105.66	149.174	40.9298	Terrigenous	Water	PE150	Reiss et al., 2016
	PRJNA366139	SAMN06268372	SRR5248754	20110921	20170213	USA: Coal Oil Point, Santa Barbara, California	Oil polluted marine water	34.392 N, 119.845 W	24892.4	497.547	50.0302	Marine	Water	PE150	Hawley et al., 2014
	PRJNA366136	SAMN06268369	SRR5248875	20121012	20170213	USA: Yellowstone National Park, Wyoming, USA	Hot springs sediment	44.611 N, 110.440 W	12026.5	384.835	31.251	Terrigenous	Sediment	PE150	N/A
	PRJNA366136	SAMN06268369	SRR5248876	20121012	20170213	USA: Yellowstone National Park, Wyoming, USA	Hot springs sediment	44.611 N, 110.440 W	11921.5	320.86	37.1548	Terrigenous	Sediment	PE150	N/A
	PRJNA290197	SAMN03857201	SRR5386564	201008	20170403	Pacific Ocean: Hydrate Ridge North	Ocean floor surface sediment (775 mbdf) 0-6cm	44.570 N, 125.148 W	2218.75	104.302	21.2724	Marine	Sediment	PE101	Kauffman et al., 2018
	PRJNA290197	SAMN03857201	SRR5409273	201008	20170403	Pacific Ocean: Hydrate Ridge North	Ocean floor surface sediment (775 mbdf) 0-6cm	44.570 N, 125.148 W	59.3431	9.44533	6.2828	Marine	Sediment	PE101	Kauffman et al., 2018
	PRJNA367383	SAMN06267057	SRR5468431	20150505	20160727	USA: near Jamestown, North Dakota	Prairie Pothole Lake sediments P8 core (1) depth 1-3cm	47.099 N, 99.104 W	4388.31	374.06	11.7316	Terrigenous	Sediment	PE151	Martins et al., 2018
	PRJNA365084	SAMN06266287	SRR5468435	20150909	20160727	USA: near Jamestown, North Dakota	Prairie Pothole Lake sediments P7 core (6) depth 10-12cm	47.096 N, 99.100 W	5602.77	180.179	31.0956	Terrigenous	Sediment	PE151	Martins et al., 2018
	PRJNA367351	SAMN06267154	SRR5468517	20140826	20160720	Russia: Lake Baikal	Lake sediment	53.760 N, 107.979 E	1918.93	3758.18	0.510601	Terrigenous	Sediment	PE151	N/A
	PRJNA367353	SAMN06267027	SRR5468531	20130316	20160815	USA: Sandy's Spring West	Hot spring, corn stover Hot (42-90C)	40.653 N, 119.375 W	2826.07	866.435	3.26172	Terrigenous	Water	PE151	N/A
	PRJNA367355	SAMN06267029	SRR5468562	20140406	20160525	USA: Little Hot Creek 4	Hot spring sediment (42-90C)	37.691 N, 118.844 W	305.645	108.49	2.81726	Terrigenous	Sediment	PE151	N/A
	PRJNA367356	SAMN06267030	SRR5468564	20140406	20160815	USA: Little Hot Creek 4	Hot spring sediment (42-90C)	37.691 N, 118.844 W	311.588	2074.51	0.150199	Terrigenous	Sediment	PE151	N/A
	PRJNA367360	SAMN06267034	SRR5468567	20110809	20160524	China: Jinze hot spring	Hot spring sediment	25.441 N, 98.460 E	1546.58	879.438	1.7586	Terrigenous	Sediment	PE151	N/A
	PRJNA367359	SAMN06267033	SRR5468568	20120812	20160524	China: Jinze hot spring	Hot spring sediment	25.441 N, 98.460 E	1064.68	706.039	1.50796	Terrigenous	Sediment	PE151	N/A
	PRJNA367439	SAMN06267290	SRR5476650	20150805	20160731	USA: Ohio, Lake Erie, Old Woman Creek	Temperate freshwater wetland sediment	41.224 N, 82.304 W	1199.85	207.99	5.76879	Terrigenous	Sediment	PE151	Angle et al., 2017
	PRJNA375675	SAMN06343977	SRR5581526	20131030	20160527	USA: Ohio, Lake Erie, Old Woman Creek	Temperate freshwater wetland sediment	41.384 N, 82.513 W	3958.74	489.503	8.08727	Terrigenous	Sediment	PE151	Angle et al., 2017
	PRJNA375628	SAMN06343930	SRR5659263	N/A	20160527	USA: Barrow Environmental Observatory site, Alaska	Artic peat soil	71.299 N, 156.610 W	2370.89	4003.07	0.592267	Terrigenous	Soil	PE151	N/A
	PRJNA375629	SAMN06343931	SRR5660398	N/A	20160804	USA: Barrow Environmental Observatory site, Alaska	Artic peat soil	71.299 N, 156.610 W	361.305	8084.87	0.044689	Terrigenous	Soil	PE151	N/A
	PRJNA375635	SAMN06343937	SRR5665648	N/A	20160527	USA: Barrow Environmental Observatory site, Alaska	Artic peat soil	71.299 N, 156.610 W	12748.3	2216.1	5.75261	Terrigenous	Soil	PE151	N/A
	PRJNA405918	SAMN07631051	SRR6049666	20121012	20161207	USA: Yellowstone National Park, Wyoming, USA	Thermal springs	44.610 N, 110.440 W	10600.8	419.393	25.2765	Terrigenous	Water	PE151	Lee et al., 2018
	PRJNA405469	SAMN07631019	SRR6056592	20130929	20170302	Denmark: Anholt	Deep marine sediment (14.85 mbsf)	56.620 N, 11.670 E	5061.26	2463.03	2.05489	Marine	Sediment	PE151	N/A
	References
	Angle, J. C., Morin, T. H., Solden, L. M., Narrowe, A. B., Smith, G. J., Borton, M. A., et al. (2017). Methanogenesis in oxygenated soils is a substantial fraction of wetland methane emissions. Nat Commun 8, 1567. doi:10.1038/s41467-017-01753-4.
	Evans, P. N., Parks, D. H., Chadwick, G. L., Robbins, S. J., Orphan, V. J., Golding, S. D., et al. (2015). Methane metabolism in the archaeal phylum Bathyarchaeota revealed by genome-centric metagenomics. Science 350, 434–438. doi:10.1126/science.aac7745.
	Hawley, E. R., Piao, H., Scott, N. M., Malfatti, S., Pagani, I., Huntemann, M., et al. (2014). Metagenomic analysis of microbial consortium from natural crude oil that seeps into the marine ecosystem offshore Southern California. Stand Genomic Sci 9, 1259–1274. doi:10.4056/sigs.5029016.
	Hu, P., Tom, L., Singh, A., Thomas, B. C., Baker, B. J., Piceno, Y. M., et al. (2016). Genome-resolved metagenomic analysis reveals roles for candidate phyla and other microbial community members in biogeochemical transformations in oil reservoirs. Mbio 7, e01669-15. doi:10.1128/mbio.01669-15.
	Jungbluth, S. P., Bowers, R. M., Lin, H.-T., Cowen, J. P., and Rappé, M. S. (2016). Novel microbial assemblages inhabiting crustal fluids within mid-ocean ridge flank subsurface basalt. The ISME Journal 10, 2033–2047. doi:10.1038/ismej.2015.248.
	Kauffman, K. M., Hussain, F. A., Yang, J., Arevalo, P., Brown, J. M., Chang, W. K., et al. (2018). A major lineage of non-tailed dsDNA viruses as unrecognized killers of marine bacteria. Nature 554, 118. doi:10.1038/nature25474.
	Lee, L. L., Blumer-Schuette, S. E., Izquierdo, J. A., Zurawski, J. V., Loder, A. J., Conway, J. M., et al. (2018). Genus-wide assessment of lignocellulose utilization in the extremely thermophilic genus Caldicellulosiruptor by genomic, pangenomic, and metagenomic analyses. Appl Environ Microb 84, e02694-17. doi:10.1128/aem.02694-17.
	Martins, P. D., Danczak, R. E., Roux, S., Frank, J., Borton, M. A., Wolfe, R. A., et al. (2018). Viral and metabolic controls on high rates of microbial sulfur and carbon cycling in wetland ecosystems. Microbiome 6, 138. doi:10.1186/s40168-018-0522-4.
	Niemann, H., Lösekann, T., Beer, D. de, Elvert, M., Nadalig, T., Knittel, K., et al. (2006). Novel microbial communities of the Haakon Mosby mud volcano and their role as a methane sink. Nature 443, 854–858. doi:10.1038/nature05227.
	Reiss, R. A., Guerra, P., and Makhnin, O. (2016). Metagenome phylogenetic profiling of microbial community evolution in a tetrachloroethene-contaminated aquifer responding to enhanced reductive dechlorination protocols. Stand Genomic Sci 11, 88. doi:10.1186/s40793-016-0209-z.
	Seitz, K. W., Lazar, C. S., Hinrichs, K.-U., Teske, A. P., and Baker, B. J. (2016). Genomic reconstruction of a novel, deeply branched sediment archaeal phylum with pathways for acetogenesis and sulfur reduction. The ISME Jourmal 10, 1696–1705. doi:10.1038/ismej.2015.233.
	Skennerton, C. T., Chourey, K., Iyer, R., Hettich, R. L., Tyson, G. W., and Orphan, V. J. (2017). Methane-fueled syntrophy through extracellular electron transfer: Uncovering the genomic traits conserved within diverse bacterial partners of anaerobic methanotrophic archaea. Mbio 8, e00530-17. doi:10.1128/mbio.00530-17.
	Spang, A., Saw, J. H., Jørgensen, S. L., Zaremba-Niedzwiedzka, K., Martijn, J., Lind, A. E., et al. (2015). Complex archaea that bridge the gap between prokaryotes and eukaryotes. Nature 521, 173–9. doi:10.1038/nature14447.
	Zhou, J., Theroux, S. M., Mesquita, C. P. B. de, Hartman, W. H., Tian, Y., and Tringe, S. G. (2021). Microbial drivers of methane emissions from unrestored industrial salt ponds. The ISME Jourmal, 1–12. doi:10.1038/s41396-021-01067-w.

## Sheet: SupplTable3
	Supplemental Table 3 Metadata of MMA MAGs.
	MAG	Completeness	Contamination	GC	N50	Size	Number of level 4 CRISPRcas systems	MCR	NCBI classification
	SRR5468567.35	97.18	1.838	0.435	32026	1417079	0	Y	Archaea;Bathyarchaeota
	SRR5468568.35	97.18	2.205	0.435	26539	1382496	0	Y	Archaea;Bathyarchaeota
	SRR5248876.25	86.22	0.934	0.431	8529	1788841	14	Y	Archaea;Korarchaeota;Methanodesulfokores;Methanodesulfokores washburnensis
	SRR5248875.33	86.91	0	0.498	17211	1169134	0	Y	Archaea;Verstraetearchaeota
	SRR5248876.73	89.25	0	0.503	15485	1059961	0	Y	Archaea;Verstraetearchaeota
	SRR5468568.11	54.2	0.934	0.3	5121	464749	0	Y	Archaea;Verstraetearchaeota
	SRR5214703.12	60.1	0.467	0.571	5085	793429	0	Y	Archaea;Verstraetearchaeota;Methanomethylia;Methanomethyliales;Methanomethyliaceae
	SRR5214704.33	59.65	0	0.572	5767	703628	0	Y	Archaea;Verstraetearchaeota;Methanomethylia;Methanomethyliales;Methanomethyliaceae
	SRR6049666.146	88.31	0	0.555	19380	1153448	0	Y	Archaea;Verstraetearchaeota;Methanomethylia;Methanomethyliales;Methanomethyliaceae;Methanosuratus;Methanosuratus petracarbonis
	SRR5248876.141	73.83	1.557	0.551	6310	726952	0	Y	Archaea;Verstraetearchaeota;Methanomethylia;Methanomethyliales;Methanomethyliaceae;Methanosuratus;Methanosuratus subterraneum
	SRR5248754.14	73.39	6.535	0.435	7094	1153180	0	Y	Archaea;Euryarchaeota;Methanoliparia;Methanoliparales;Methanollivieraceae;Methanolliviera;Methanolliviera hydrocarbonicum
	SRR1313318.40	90.19	3.594	0.435	12232	1476881	0	Y	Archaea;Euryarchaeota;Methanoliparia;Methanoliparales;Methanollivieraceae;Methanolliviera;Methanolliviera hydrocarbonicum
	SRR2132206.8	80.33	0.8	0.341	6149	1272189	0	N	Archaea;Euryarchaeota;Methanobacteria;Methanobacteriales;Methanobacteriaceae
	SRR5248876.161	94.4	0.8	0.407	17440	1344311	0	N	Archaea;Euryarchaeota;Methanobacteria;Methanobacteriales;Methanobacteriaceae
	SRR6049666.232	93.33	0	0.407	16921	1231100	0	N	Archaea;Euryarchaeota;Methanobacteria;Methanobacteriales;Methanobacteriaceae
	SRR2132206.2	96.8	1.6	0.373	48512	2273140	2	Y	Archaea;Euryarchaeota;Methanobacteria;Methanobacteriales;Methanobacteriaceae
	SRR1633225.5	100	0	0.336	53247	2347126	2	Y	Archaea;Euryarchaeota;Methanobacteria;Methanobacteriales;Methanobacteriaceae;Methanobacterium
	SRR2132206.23	86.93	2.56	0.364	8807	1513009	0	Y	Archaea;Euryarchaeota;Methanobacteria;Methanobacteriales;Methanobacteriaceae;Methanobacterium
	SRR1976948.4	89.33	1.6	0.418	9067	1913951	0	Y	Archaea;Euryarchaeota;Methanobacteria;Methanobacteriales;Methanobacteriaceae;Methanobacterium;Methanobacterium formicicum
	SRR1977365.3	80.97	0.8	0.498	12269	1161658	1	Y	Archaea;Euryarchaeota;Methanobacteria;Methanobacteriales;Methanobacteriaceae;Methanothermobacter
	SRR3732688.7	84.67	0.714	0.326	10513	1593421	5	N	Archaea;Euryarchaeota;Methanococci;Methanococcales;Methanococcaceae;Methanothermococcus
	SRR3723048.14	90.89	1.111	0.327	14774	1863023	6	Y	Archaea;Euryarchaeota;Methanococci;Methanococcales;Methanococcaceae;Methanothermococcus
	SRR5476650.5	64.15	0.05	0.643	5352	1038936	0	N	Archaea;Euryarchaeota;Methanomicrobia;Methanomicrobiales
	SRR5248219.59	76.39	4.575	0.517	10949	2960911	1	Y	Archaea;Euryarchaeota;Methanomicrobia;Methanomicrobiales
	SRR5581526.33	89.32	3.579	0.638	6108	1699449	0	Y	Archaea;Euryarchaeota;Methanomicrobia;Methanomicrobiales
	SRR5468517.9	68.42	2.236	0.554	7017	785683	0	Y	Archaea;Euryarchaeota;Methanomicrobia;Methanomicrobiales
	SRR1977249.2	94.64	1.307	0.52	38152	1694594	0	N	Archaea;Euryarchaeota;Methanomicrobia;Methanomicrobiales;Methanocalculaceae;Methanocalculus
	SRR1976948.12	53.28	3.267	0.521	5822	950864	0	Y	Archaea;Euryarchaeota;Methanomicrobia;Methanomicrobiales;Methanocalculaceae;Methanocalculus
	SRR1976948.5	92.37	1.869	0.523	18243	1671708	0	Y	Archaea;Euryarchaeota;Methanomicrobia;Methanomicrobiales;Methanocalculaceae;Methanocalculus
	SRR1971622.2	98.36	0.326	0.54	29994	1467776	1	Y	Archaea;Euryarchaeota;Methanomicrobia;Methanomicrobiales;Methanomicrobiaceae
	SRR1971620.4	99.34	0	0.629	22666	1752329	0	Y	Archaea;Euryarchaeota;Methanomicrobia;Methanomicrobiales;Methanomicrobiaceae
	SRR1971620.9	98.36	0.653	0.54	26082	1469930	2	Y	Archaea;Euryarchaeota;Methanomicrobia;Methanomicrobiales;Methanomicrobiaceae
	SRR1971620.6	98.23	0.653	0.624	37008	2387041	3	Y	Archaea;Euryarchaeota;Methanomicrobia;Methanomicrobiales;Methanomicrobiaceae;Methanoculleus
	SRR5248219.33	68.64	0.822	0.674	5109	1415359	0	Y	Archaea;Euryarchaeota;Methanomicrobia;Methanomicrobiales;Methanoregulaceae
	SRR5248219.12	54.8	1.986	0.558	7589	1407707	0	Y	Archaea;Euryarchaeota;Methanomicrobia;Methanomicrobiales;Methanoregulaceae;Methanoregula
	SRR5468435.7	82.74	7.352	0.546	12593	2207866	0	Y	Archaea;Euryarchaeota;Methanomicrobia;Methanomicrobiales;Methanoregulaceae;Methanoregula
	SRR5248219.3	81.34	0.897	0.555	24026	2156238	0	Y	Archaea;Euryarchaeota;Methanomicrobia;Methanomicrobiales;Methanoregulaceae;Methanoregula
	SRR5468435.5	60.35	2.287	0.497	7292	1875364	0	Y	Archaea;Euryarchaeota;Methanomicrobia;Methanomicrobiales;Methanoregulaceae;Methanoregula
	SRR5214703.38	67.21	0.653	0.545	6696	1664204	0	Y	Archaea;Euryarchaeota;Methanomicrobia;Methanophagales
	SRR5214704.51	63.65	1.986	0.55	6583	1633553	1	Y	Archaea;Euryarchaeota;Methanomicrobia;Methanophagales
	SRR5210834.12	68.66	0	0.451	7112	1033099	0	N	Archaea;Euryarchaeota;Methanomicrobia;Methanophagales
	SRR5214304.45	58.98	0	0.537	5282	650278	0	N	Archaea;Euryarchaeota;Methanomicrobia;Methanophagales
	SRR2133565.5	50.46	8.195	0.433	4090	1775467	0	Y	Archaea;Euryarchaeota;Methanomicrobia;Methanophagales
	SRR5409273.2	67.05	1.307	0.441	5659	991340	0	Y	Archaea;Euryarchaeota;Methanomicrobia;Methanophagales
	SRR3723048.46	96.73	0	0.433	168311	1226266	1	N	Archaea;Euryarchaeota;Methanomicrobia;Methanosarcinales
	SRR1313318.34	82.08	3.267	0.507	10737	1851649	0	N	Archaea;Euryarchaeota;Methanomicrobia;Methanosarcinales
	SRR2133565.1	69.55	0.98	0.393	5432	1246450	0	N	Archaea;Euryarchaeota;Methanomicrobia;Methanosarcinales
	SRR2133851.5	74.96	0.653	0.395	5106	1333256	0	N	Archaea;Euryarchaeota;Methanomicrobia;Methanosarcinales
	SRR2133852.4	66.45	0.326	0.394	5116	893069	0	N	Archaea;Euryarchaeota;Methanomicrobia;Methanosarcinales
	SRR2133852.7	58.13	0.703	0.447	5285	1022746	1	N	Archaea;Euryarchaeota;Methanomicrobia;Methanosarcinales
	SRR2133847.21	83.82	3.267	0.39	8934	1755786	0	Y	Archaea;Euryarchaeota;Methanomicrobia;Methanosarcinales
	SRR2133847.4	64.1	9.477	0.508	6250	1313573	0	Y	Archaea;Euryarchaeota;Methanomicrobia;Methanosarcinales
	SRR5409273.1	95.27	1.307	0.39	8937	1939386	0	Y	Archaea;Euryarchaeota;Methanomicrobia;Methanosarcinales
	SRR1977365.8	86.47	0.98	0.556	7831	1150748	0	Y	Archaea;Euryarchaeota;Methanomicrobia;Methanosarcinales
	SRR1699482.9	76.15	0.98	0.5	6581	1979500	0	Y	Archaea;Euryarchaeota;Methanomicrobia;Methanosarcinales
	SRR1971621.2	76.33	1.307	0.443	7346	1502428	0	Y	Archaea;Euryarchaeota;Methanomicrobia;Methanosarcinales
	SRR1971621.3	84.31	2.124	0.44	10330	1964221	2	Y	Archaea;Euryarchaeota;Methanomicrobia;Methanosarcinales
	SRR1977304.4	99.34	0	0.552	93964	1409106	1	Y	Archaea;Euryarchaeota;Methanomicrobia;Methanosarcinales
	SRR5665648.8	69.31	4.405	0.424	5237	1359191	0	Y	Archaea;Euryarchaeota;Methanomicrobia;Methanosarcinales
	SRR6056592.20	98.03	2.614	0.405	16403	3342490	1	Y	Archaea;Euryarchaeota;Methanomicrobia;Methanosarcinales
	SRR1971623.20	86.27	1.47	0.445	6892	1571618	0	Y	Archaea;Euryarchaeota;Methanomicrobia;Methanosarcinales
	SRR5214304.3	64	0.326	0.493	5608	981933	0	Y	Archaea;Euryarchaeota;Methanomicrobia;Methanosarcinales;;Syntrophoarchaeum;Syntrophoarchaeum butanivorans
	SRR5659263.8	79.38	0.703	0.397	6802	2300709	1	N	Archaea;Euryarchaeota;Methanomicrobia;Methanosarcinales;Methanoperedenaceae;Methanoperedens
	SRR5659263.6	54.73	8.547	0.411	4509	1653758	0	Y	Archaea;Euryarchaeota;Methanomicrobia;Methanosarcinales;Methanoperedenaceae;Methanoperedens
	SRR5660398.1	76.84	2.64	0.408	5758	1863356	1	Y	Archaea;Euryarchaeota;Methanomicrobia;Methanosarcinales;Methanoperedenaceae;Methanoperedens
	SRR1971621.8	54.33	5.555	0.425	4691	997952	1	Y	Archaea;Euryarchaeota;Methanomicrobia;Methanosarcinales;Methanosarcinaceae
	SRR1971623.22	84.31	0.703	0.424	13528	1577470	0	Y	Archaea;Euryarchaeota;Methanomicrobia;Methanosarcinales;Methanosarcinaceae
	SRR1971623.3	71.7	1.96	0.406	6099	1765499	0	Y	Archaea;Euryarchaeota;Methanomicrobia;Methanosarcinales;Methanosarcinaceae
	SRR1971624.1	86.6	3.294	0.403	10469	2280371	0	Y	Archaea;Euryarchaeota;Methanomicrobia;Methanosarcinales;Methanosarcinaceae
	SRR1971620.14	97.22	0	0.465	24994	3910844	0	Y	Archaea;Euryarchaeota;Methanomicrobia;Methanosarcinales;Methanosarcinaceae
	SRR1971624.6	87.9	1.333	0.426	11309	2035003	0	Y	Archaea;Euryarchaeota;Methanomicrobia;Methanosarcinales;Methanosarcinaceae
	SRR1995429.4	87.82	3.921	0.424	9499	1716624	3	Y	Archaea;Euryarchaeota;Methanomicrobia;Methanosarcinales;Methanosarcinaceae;Methanohalophilus
	SRR1995428.2	98.31	1.333	0.439	19344	2670947	2	Y	Archaea;Euryarchaeota;Methanomicrobia;Methanosarcinales;Methanosarcinaceae;Methanolobus
	SRR5214703.23	55.9	8.16	0.6	4451	1406999	0	N	Archaea;Euryarchaeota;Methanomicrobia;Methanosarcinales;Methanotrichaceae
	SRR5248219.4	60.81	3.699	0.528	5616	1314232	0	N	Archaea;Euryarchaeota;Methanomicrobia;Methanosarcinales;Methanotrichaceae
	SRR5581526.48	52.83	0.653	0.425	3335	1333032	0	N	Archaea;Euryarchaeota;Methanomicrobia;Methanosarcinales;Methanotrichaceae
	SRR5214704.37	91.11	0.657	0.588	8230	1963144	0	N	Archaea;Euryarchaeota;Methanomicrobia;Methanosarcinales;Methanotrichaceae;Methanothrix
	SRR5248219.69	64.89	0	0.539	8326	1888408	1	N	Archaea;Euryarchaeota;Methanomicrobia;Methanosarcinales;Methanotrichaceae;Methanothrix
	SRR5468435.11	73.52	3.318	0.541	6753	1603146	0	Y	Archaea;Euryarchaeota;Methanomicrobia;Methanosarcinales;Methanotrichaceae;Methanothrix
	SRR1313318.25	94.9	4.605	0.545	12094	1890387	1	Y	Archaea;Euryarchaeota;Methanomicrobia;Methanosarcinales;Methanotrichaceae;Methanothrix
	SRR2132206.24	81.57	0	0.601	7329	1539663	0	Y	Archaea;Euryarchaeota;Methanomicrobia;Methanosarcinales;Methanotrichaceae;Methanothrix
	SRR5214704.15	71.56	0	0.521	7640	1929833	1	Y	Archaea;Euryarchaeota;Methanomicrobia;Methanosarcinales;Methanotrichaceae;Methanothrix
	SRR5248219.16	98.03	0	0.509	32194	3787024	2	Y	Archaea;Euryarchaeota;Methanomicrobia;Methanosarcinales;Methanotrichaceae;Methanothrix
	SRR5248219.36	86.92	3.645	0.505	8839	3463175	2	Y	Archaea;Euryarchaeota;Methanomicrobia;Methanosarcinales;Methanotrichaceae;Methanothrix
	SRR1971623.6	77.86	1.315	0.555	8136	1953046	0	Y	Archaea;Euryarchaeota;Methanomicrobia;Methanosarcinales;Methanotrichaceae;Methanothrix;Methanosaeta harundinacea
	SRR1971620.16	98.84	1.973	0.551	27366	2675857	1	Y	Archaea;Euryarchaeota;Methanomicrobia;Methanosarcinales;Methanotrichaceae;Methanothrix;Methanosaeta harundinacea
	SRR1971621.4	98.84	1.973	0.551	13505	2553180	1	Y	Archaea;Euryarchaeota;Methanomicrobia;Methanosarcinales;Methanotrichaceae;Methanothrix;Methanosaeta harundinacea
	SRR1971622.3	99.5	1.973	0.551	25272	2658950	1	Y	Archaea;Euryarchaeota;Methanomicrobia;Methanosarcinales;Methanotrichaceae;Methanothrix;Methanosaeta harundinacea
	SRR1977249.4	73.83	0.806	0.486	7335	952824	0	Y	Archaea;Euryarchaeota;Thermoplasmata;Methanomassiliicoccales;Methanomethylophilaceae
	SRR5248876.169	93.54	7.258	0.443	17788	1625568	0	Y	Archaea;Euryarchaeota;Thermoplasmata;Methanomassiliicoccales;Methanomassiliicoccaceae
	SRR6049666.1	92.74	2.15	0.444	16093	1486184	1	Y	Archaea;Euryarchaeota;Thermoplasmata;Methanomassiliicoccales;Methanomassiliicoccaceae
	SRR5581526.20	54.12	0	0.596	4063	785256	0	Y	Archaea;Euryarchaeota;Thermoplasmata;Methanomassiliicoccales;Methanomassiliicoccaceae
	SRR5210834.29	67.36	1.736	0.529	6257	1454130	1	Y	Archaea;Euryarchaeota;Thermoplasmata;Methanomassiliicoccales;Methanomassiliicoccaceae;Methanomassiliicoccus

## Sheet: SupplTable4
	Supplemental Table 4 Viral contig metadata.
	Viral contig ids	Length	VPFs coverage	VirSorter categroy	DVF score	DVF pvalue	VirSorter2 max score	vOTUs of IMG/VR v3.0	Viral cluster (VC)	Taxonomy	All genes	Viral hallmark genes	CheckV quality and completeness
	ERR514702_103363_L12411	12411	0.727273	virus cat2	0.999999	0.000415439	1		VC_591_0	Caudovirales;Myoviridae;Bellamyvirus	11	1	Low (6.27)
	ERR514702_104883_L5050	5050	0.666667	virus cat2	0.999992	0.000623159	1		Singleton	Caudovirales;Autographiviridae;Qadamvirus	5	2	Low (11.36)
	ERR514702_111386_L5710	5710	0.75	virus cat2	1	0	0.993		VC_586_0	Caudovirales;Myoviridae	9	0	Low (3.01)
	ERR514702_114024_L6608	6608	0.454545	provirus cat3	0.589525	0.0435267	1	vOTU_937057	VC_685_0	Caudovirales;Myoviridae	11	0	Low (0.53)
	ERR514702_118003_L30337	30337	0.52381	virus cat1	0.988055	0.00785558	1	vOTU_000912	VC_62_0	Caudovirales;Myoviridae	63	3	Low (16.19)
	ERR514702_118497_L12875	12875	0.5625	virus cat1	0.999992	0.000623159	1		VC_38_0	Caudovirales;Myoviridae	17	4	Low (6.82)
	ERR514702_120855_L9393	9393	0.615385	virus cat2	1	0.00026437	0.973	Sg_223561	Singleton	Caudovirales;Myoviridae	14	0	Low (4.99)
	ERR514702_120971_L16968	16968	0.75	virus cat1	0.713607	0.0319511	1	Sg_604474	VC_688_0	Caudovirales;Siphoviridae	17	5	Low (47.64)
	ERR514702_122320_L6214	6214	0.636364	virus cat2	0.998616	0.00411662	0.967	vOTU_000549	Singleton	Caudovirales;Myoviridae	14	0	Low (2.66)
	ERR514702_122664_L17365	17365	0.454545	virus cat2	0.999779	0.00205831	0.96	Sg_564965	VC_39_0	Caudovirales;Myoviridae	23	0	Low (9.2)
	ERR514702_123154_L9242	9242	0.833333	virus cat2	0.895081	0.0180527	0.947		Singleton	Unclassified	7	0	Low (5.51)
	ERR514702_129515_L31682	31682	0.95	virus cat1	0.999915	0.00152957	1	vOTU_000912	VC_38_0	Caudovirales;Myoviridae	21	12	Low (16.9)
	ERR514702_131608_L5540	5540	0.384615	undetected	1	0.00026437	0.967		Singleton	Caudovirales;Myoviridae	14	0	Low (2.96)
	ERR514702_133395_L5347	5347	0.7	virus cat2	1	0	0.98		VC_582_0	Caudovirales;Myoviridae	11	0	Low (2.87)
	ERR514702_133770_L34990	34990	0.428571	virus cat3	0.995873	0.00583503	1		VC_701_0	Caudovirales;Podoviridae	42	5	Medium (51.97)
	ERR514702_137185_L17587	17587	0.692308	virus cat2	0.998181	0.00445653	1	vOTU_374565	Singleton	Caudovirales;Myoviridae	14	5	Low (8.21)
	ERR514702_137577_L18078	18078	0.6875	virus cat2	0.986622	0.00823325	1		VC_62_0	Caudovirales;Myoviridae	33	7	Low (9.57)
	ERR514702_137894_L12916	12916	0.470588	virus cat2	1	0	0.987		Singleton	Caudovirales;Myoviridae	18	0	Low (6.88)
	ERR514702_138199_L7171	7171	0.588235	virus cat2	1	0.00026437	1	vOTU_011818	Singleton	Caudovirales;Myoviridae	17	2	Low (3.42)
	ERR514702_138964_L7547	7547	0.111111	virus cat3	0.757622	0.0288164	0.76		Singleton	Caudovirales;Myoviridae	10	0	Low (1.85)
	ERR514702_140584_L6203	6203	0.666667	virus cat2	0.999999	0.000358788	0.947		VC_586_0	Caudovirales;Myoviridae	9	0	Low (3.28)
	ERR514702_141934_L10906	10906	0.923077	virus cat1	1	0	1		VC_589_0	Caudovirales;Myoviridae	13	7	Low (5.82)
	ERR514702_142239_L7259	7259	0.833333	virus cat3	0.962564	0.0119911	1	vOTU_417695	Singleton	Unclassified	13	2	Low (3.86)
	ERR514702_143681_L10031	10031	0.8	virus cat2	0.996329	0.00566508	0.993	vOTU_000912	Singleton	Caudovirales;Myoviridae	10	6	Low (5.34)
	ERR514702_144255_L6289	6289	0.75	virus cat2	0.582392	0.0443009	0.987		VC_689_0	Caudovirales;Siphoviridae	4	4	Low (13.32)
	ERR514702_144356_L8296	8296	0.75	virus cat2	0.999993	0.000604275	0.98		VC_586_0	Caudovirales;Myoviridae	9	0	Low (4.42)
	ERR514702_144712_L22500	22500	0.3	virus cat2	0.999991	0.000660926	0.933	vOTU_312121	VC_584_0	Caudovirales;Myoviridae	30	0	Low (9.96)
	ERR514702_145107_L33906	33906	0.8	virus cat2	0.999973	0.000887529	1		Singleton	Caudovirales;Myoviridae	16	10	Low (17.55)
	ERR514702_148530_L31180	31180	0.588235	undetected	0.989259	0.00757232	0.993		Singleton	Caudovirales;Myoviridae	18	6	Low (14.56)
	ERR514702_148729_L7261	7261	0.5	virus cat3	0.998562	0.00419216	0.76		Singleton	Unclassified	8	0	Low (1.7)
	ERR514702_150233_L5572	5572	0.666667	virus cat2	0.968791	0.0111602	0.987		Singleton	Caudovirales;Autographiviridae	12	1	Low (12.28)
	ERR514702_150790_L5411	5411	1	virus cat2	0.998411	0.00426769	1	vOTU_009405	Singleton	Caudovirales;Myoviridae;Bellamyvirus	6	3	Low (2.85)
	ERR514702_151558_L7220	7220	0.153846	undetected	1	0	0.66		Singleton	Caudovirales;Myoviridae	13	0	Low (3.82)
	ERR514702_155208_L7214	7214	0.714286	virus cat2	0.999911	0.00154846	0.96	vOTU_031594	VC_705_0	Caudovirales;Myoviridae	7	0	Low (2.53)
	ERR514702_156171_L5146	5146	0.8	virus cat2	0.999946	0.00117078	0.967		Singleton	Caudovirales;Myoviridae	11	0	Low (2.82)
	ERR514702_157345_L8698	8698	0.677419	virus cat2	0.999998	0.000434323	0.987		VC_592_0	Caudovirales;Myoviridae;Llyrvirus	32	0	Low (4.18)
	ERR514702_159428_L8510	8510	0.25	virus cat3	0.972186	0.0104426	0.967		Singleton	Unclassified	14	0	Low (5.14)
	ERR514702_167358_L7724	7724	0.357143	undetected	0.999543	0.00281366	0.94	vOTU_000549	Singleton	Caudovirales;Myoviridae	15	0	Low (2.97)
	ERR514702_170134_L5445	5445	0.416667	virus cat2	0.999591	0.00268147	0.987		VC_599_0	Caudovirales;Myoviridae	13	0	Low (2.79)
	ERR514702_171669_L5771	5771	0.428571	virus cat2	0.999706	0.00228492	0.993		Singleton	Caudovirales;Myoviridae	7	4	Low (2.82)
	ERR514702_173944_L13422	13422	0.0833333	virus cat2	0.0968815	0.191423	0.913		Singleton	Caudovirales;Siphoviridae	26	0	Low (31.77)
	ERR514702_174525_L5646	5646	0.5	virus cat2	1	0	0.94		VC_613_0	Caudovirales;Myoviridae	8	0	Low (2.61)
	ERR514702_179738_L16552	16552	0.692308	virus cat2	0.999884	0.00175618	1	vOTU_000912	Singleton	Caudovirales;Myoviridae	28	1	Low (8.56)
	ERR514702_180112_L15355	15355	0.642857	virus cat2	0.960919	0.0121988	1		VC_724_0	Unclassified	15	2	Low (9.25)
	ERR514702_182477_L27888	27888	0.421053	virus cat2	0.999765	0.00211496	0.987		Singleton	Caudovirales;Myoviridae	58	0	Low (14.59)
	ERR514702_184387_L5889	5889	0.428571	virus cat2	0.999951	0.0011519	0.947		VC_612_0	Caudovirales;Myoviridae	15	0	Low (3.24)
	ERR514702_188024_L5664	5664	0.2	virus cat3	1	0	0.953		VC_732_0	Caudovirales	15	0	Low (3.05)
	ERR514702_189329_L7584	7584	0.714286	virus cat2	0.999525	0.00290807	1		Singleton	Caudovirales;Myoviridae	8	3	Low (3.46)
	ERR514702_190856_L29106	29106	0.319149	virus cat2	0.999998	0.000453206	0.98		Singleton	Caudovirales;Myoviridae	45	0	Low (9.63)
	ERR514702_192496_L6612	6612	0.625	virus cat2	0.966716	0.0114246	0.987		Singleton	Caudovirales;Myoviridae	9	1	Low (3.76)
	ERR514702_192711_L13520	13520	0.5	virus cat2	1	0.00026437	1	vOTU_184751	Singleton	Caudovirales;Myoviridae	18	1	Low (7.21)
	ERR514702_194673_L18438	18438	1	virus cat2	0.999999	0.000415439	1		VC_720_0	Caudovirales;Myoviridae	6	4	Low (9.13)
	ERR514702_197147_L20723	20723	0.941176	virus cat2	0.990723	0.0072513	1		Singleton	Caudovirales;Myoviridae	19	10	Low (11.03)
	ERR514702_198030_L5777	5777	0.818182	virus cat2	0.999999	0.000396556	1		VC_591_0	Caudovirales;Myoviridae;Bellamyvirus	12	1	Low (2.83)
	ERR514702_199923_L9039	9039	0.571429	virus cat2	1	0	0.96	vOTU_000912	Singleton	Caudovirales;Myoviridae	27	0	Low (4.96)
	ERR514702_200269_L14771	14771	0.772727	virus cat3	0.759335	0.0286842	1		VC_738_0	Unclassified	23	1	Low (7.84)
	ERR514702_204015_L22557	22557	0.225806	virus cat2	0.969217	0.0109714	0.907		Singleton	Caudovirales;Myoviridae;Kanaloavirus	31	0	Low (12.78)
	ERR514702_204432_L5205	5205	1	virus cat2	0.994513	0.0062127	0.98		VC_742_0	Caudovirales;Myoviridae;Llyrvirus	5	0	Not determined
	ERR514702_205645_L36777	36777	0.542857	virus cat2	0.999789	0.00203943	1	vOTU_011818	VC_62_0	Caudovirales;Myoviridae	35	9	Low (18.54)
	ERR514702_208999_L12816	12816	0.571429	undetected	0.456582	0.0819171	0.98		Singleton	Caudovirales;Myoviridae;Chakrabartyvirus	15	2	Low (5.74)
	ERR514702_209075_L5166	5166	0.285714	virus cat2	0.999967	0.00105748	0.967	vOTU_000549	Singleton	Caudovirales;Myoviridae;Polybotosvirus	8	0	Low (1.37)
	ERR514702_209632_L7289	7289	0.777778	undetected	0.93231	0.0153713	1		VC_746_0	Caudovirales;Myoviridae	10	2	Low (2.05)
	ERR514702_211854_L5113	5113	0.5	virus cat2	0.244531	0.133753	0.973	vOTU_148860	VC_674_0	Caudovirales	7	0	Low (8.83)
	ERR514702_216617_L53843	53843	0.828571	virus cat2	0.989993	0.00740237	1	vOTU_009421	VC_38_0	Caudovirales;Myoviridae	36	17	Low (28.19)
	ERR514702_216737_L12765	12765	0.608696	virus cat1	0.999995	0.000566508	1		Singleton	Caudovirales;Myoviridae	24	2	Low (6.8)
	ERR514702_217121_L6091	6091	0.8	virus cat2	0.999702	0.0023038	1		VC_722_0	Caudovirales;Myoviridae	6	3	Low (3.01)
	ERR514702_220400_L5985	5985	0.333333	virus cat2	0.999826	0.00200166	0.967		Singleton	Caudovirales;Myoviridae	7	0	Low (3.28)
	ERR514702_220820_L5411	5411	0.625	virus cat1	0.97964	0.0093285	1		VC_566_0	Caudovirales;Autographiviridae	8	3	Low (11.88)
	ERR514702_223824_L5291	5291	0.461538	virus cat2	0.999887	0.00175618	0.973	vOTU_141856	Singleton	Caudovirales;Myoviridae	14	0	Low (2.39)
	ERR514702_230660_L10024	10024	0.7	virus cat2	0.999985	0.000793111	0.98		Singleton	Caudovirales;Myoviridae	21	0	Low (5.46)
	ERR514702_233457_L6507	6507	0.75	virus cat2	1	0.00026437	0.993	vOTU_281019	VC_720_0	Caudovirales;Myoviridae	5	0	Low (3.23)
	ERR514702_234694_L24600	24600	0.46875	virus cat2	0.997244	0.00509857	0.993	vOTU_007421	VC_43_0	Caudovirales;Myoviridae	32	8	Low (13.05)
	ERR514702_238137_L15966	15966	0.75	virus cat2	0.857215	0.0210174	1	vOTU_338802	VC_755_0	Caudovirales;Podoviridae	12	6	Low (26.2)
	ERR514702_243064_L5085	5085	0.692308	virus cat2	1	0	0.953		VC_592_0	Caudovirales;Myoviridae	13	0	Low (2.66)
	ERR514702_243280_L8272	8272	0.125	virus cat2	0.537009	0.0510424	1		VC_574_0	Caudovirales	18	1	Low (19.61)
	ERR514702_243734_L21659	21659	0.5	virus cat2	1	0	0.973	vOTU_000912	VC_39_0	Caudovirales;Myoviridae	33	0	Low (11.52)
	ERR514702_246694_L13106	13106	0.357143	virus cat2	1	0	0.88		VC_586_0	Caudovirales;Myoviridae	14	0	Low (6.95)
	ERR514702_247088_L9651	9651	0.6	virus cat2	0.999909	0.00156734	0.987		Singleton	Caudovirales;Myoviridae;Llyrvirus	6	1	Low (4.96)
	ERR514702_251504_L5708	5708	0.642857	virus cat2	0.999998	0.000434323	0.933		Singleton	Caudovirales;Myoviridae	16	0	Low (3.09)
	ERR514702_252537_L5698	5698	0.2	virus cat2	0.999975	0.000868646	0.947		Singleton	Caudovirales;Myoviridae	6	0	Low (3.03)
	ERR514702_255047_L10857	10857	0.5	virus cat2	0.999672	0.00243598	1		Singleton	Caudovirales;Myoviridae	12	1	Low (5.88)
	ERR514702_255185_L11615	11615	0.458333	virus cat1	0.998568	0.00419216	0.993		Singleton	Caudovirales;Podoviridae	25	2	Low (34.55)
	ERR514702_255304_L23783	23783	0.346154	virus cat3	0.984658	0.00859204	1		Singleton	Caudovirales	27	3	Low (7.47)
	ERR514702_256673_L5267	5267	0.416667	virus cat2	0.999415	0.00300249	0.987	vOTU_027729	Singleton	Caudovirales;Myoviridae	12	0	Low (2.83)
	ERR514702_258939_L45115	45115	0.583333	virus cat2	0.999916	0.00152957	1	vOTU_286717	Singleton	Caudovirales	62	4	Medium (81.17)
	ERR514702_265018_L84852	84852	0.539326	virus cat2	0.999926	0.00145404	1	Sg_315743	VC_56_0	Caudovirales;Myoviridae	89	16	Low (44.69)
	ERR514702_266785_L5811	5811	0.5	virus cat2	1	0	0.82		VC_45_0	Caudovirales;Myoviridae	7	0	Low (3.11)
	ERR514702_267562_L21196	21196	0.666667	virus cat2	0.99998	0.000849762	1		VC_62_0	Caudovirales;Myoviridae;Bellamyvirus	39	6	Low (10.63)
	ERR514702_268076_L42959	42959	0.288889	virus cat2	0.9975	0.00500415	1		Singleton	Caudovirales;Myoviridae	39	2	Low (18.6)
	ERR514702_269010_L6081	6081	0.222222	virus cat3	0.998291	0.00439988	0.927		VC_172_0	Caudovirales;Myoviridae;Polybotosvirus	10	0	Low (2.91)
	ERR514702_270044_L10289	10289	0.642857	virus cat2	1	0.00026437	0.813	vOTU_000549	Singleton	Unclassified	14	0	Low (4.1)
	ERR514702_273123_L21017	21017	0.444444	virus cat2	0.999993	0.000604275	0.987	vOTU_000912	VC_591_0	Caudovirales;Myoviridae	20	3	Low (10)
	ERR514702_275466_L5734	5734	0.666667	virus cat2	0.870451	0.020111	1		Singleton	Caudovirales;Autographiviridae	14	1	Low (12.65)
	ERR514702_277231_L7563	7563	0.384615	virus cat2	0.97399	0.0100461	1		Singleton	Caudovirales;Myoviridae	15	1	Low (3.52)
	ERR514702_277284_L5460	5460	0.8	virus cat2	1	0	1		VC_722_0	Caudovirales;Myoviridae	7	2	Low (2.67)
	ERR514702_277457_L6965	6965	0.875	virus cat1	0.826113	0.0233024	1		VC_688_0	Caudovirales;Siphoviridae	9	4	Low (18.93)
	ERR514702_278043_L7777	7777	0.333333	virus cat2	1	0	0.953	vOTU_011818	VC_607_0	Caudovirales;Myoviridae;Bellamyvirus	10	0	Low (4.06)
	ERR514702_280088_L31965	31965	0.842105	virus cat2	0.999986	0.000793111	0.993		VC_595_0	Caudovirales;Myoviridae	20	8	Low (15.24)
	ERR514702_282115_L12393	12393	0.333333	virus cat1	0.999636	0.00251152	0.993		Singleton	Caudovirales;Autographiviridae;Kajamvirus	5	2	Low (27.56)
	ERR514702_282120_L11093	11093	0.692308	virus cat1	0.548649	0.0490218	1		Singleton	Caudovirales;Siphoviridae	15	3	Low (26.95)
	ERR514702_282759_L10520	10520	0.571429	virus cat2	0.999996	0.000547624	0.967	vOTU_027729	VC_586_0	Caudovirales;Myoviridae	14	0	Low (5.59)
	ERR514702_284984_L6736	6736	0.714286	virus cat3	0.483048	0.072683	1		Singleton	Caudovirales;Myoviridae	8	2	Low (11.33)
	ERR514702_285945_L6145	6145	0.214286	virus cat2	0.999745	0.00222827	0.953	vOTU_072125	Singleton	Caudovirales;Myoviridae	14	0	Low (2.42)
	ERR514702_286098_L6750	6750	0.538462	virus cat2	0.999499	0.00294584	1	Sg_830437	VC_566_0	Caudovirales;Autographiviridae	14	4	Low (14.87)
	ERR514702_286176_L10377	10377	1	virus cat1	0.99587	0.00583503	1	Sg_568745	VC_38_0	Caudovirales;Myoviridae;Bellamyvirus	11	8	Low (5.52)
	ERR514702_290949_L32120	32120	0.266667	virus cat2	0.999853	0.00190724	1		Singleton	Caudovirales;Myoviridae	28	2	Low (13.47)
	ERR514702_291439_L15573	15573	0.833333	virus cat2	0.999672	0.00243598	1		Singleton	Caudovirales;Myoviridae	12	8	Low (7.55)
	ERR514702_294859_L9254	9254	0.625	virus cat2	1	0	0.967		Singleton	Caudovirales;Myoviridae	33	0	Low (4.46)
	ERR514702_298513_L6815	6815	0	virus cat3	0.999625	0.00256817	undetected		Singleton	Unclassified	11	ND	Low (1.33)
	ERR514702_299240_L6751	6751	0.625	virus cat2	1	0.00026437	0.98	vOTU_027729	Singleton	Caudovirales;Myoviridae	17	0	Low (3.48)
	ERR514702_299345_L5289	5289	0.4	virus cat2	1	0	0.987		Singleton	Caudovirales;Myoviridae	6	0	Low (2.81)
	ERR514702_301372_L10150	10150	0.272727	virus cat2	0.999026	0.00355012	1		VC_782_0	Unclassified	12	1	Low (1.96)
	ERR514702_304388_L5874	5874	0.222222	virus cat2	1	0.00026437	0.833		Singleton	Caudovirales;Myoviridae	7	0	Low (1.43)
	ERR514702_308790_L6250	6250	0.625	virus cat2	0.999997	0.000490974	0.973		VC_39_0	Caudovirales;Myoviridae	10	0	Low (3.31)
	ERR514702_309168_L12350	12350	0.833333	undetected	0.998644	0.00409774	0.993		Singleton	Caudovirales;Autographiviridae	6	1	Low (24.55)
	ERR514702_312025_L8356	8356	0.75	virus cat2	1	0	1		VC_604_0	Caudovirales;Myoviridae	4	3	Low (3.84)
	ERR514702_313214_L12004	12004	0.8	undetected	1	0	1		Singleton	Caudovirales;Myoviridae	11	6	Low (6.45)
	ERR514702_313443_L15652	15652	0.6	virus cat2	0.99991	0.00156734	0.993		Singleton	Caudovirales;Podoviridae	22	5	Low (38.48)
	ERR514702_315122_L17425	17425	0.434783	virus cat2	0.990524	0.00727019	0.96	vOTU_000912	VC_586_0	Caudovirales;Myoviridae	24	0	Low (9.26)
	ERR514702_317404_L33396	33396	0.628571	virus cat2	0.997994	0.00464537	1	Sg_705152	VC_786_0	Caudovirales;Myoviridae	35	8	Low (18.26)
	ERR514702_321170_L19746	19746	0.461538	virus cat2	0.999996	0.000547624	1		VC_594_0	Caudovirales;Myoviridae	15	4	Low (10.21)
	ERR514702_321387_L9870	9870	0.5	virus cat2	0.980844	0.00917743	0.92		VC_567_0	Caudovirales;Autographiviridae	16	0	Low (21.73)
	ERR514702_322573_L9945	9945	0.285714	undetected	0.999986	0.000793111	0.94	vOTU_000912	Singleton	Caudovirales;Myoviridae	14	0	Low (5.07)
	ERR514702_325876_L5640	5640	0.25	virus cat3	0.986358	0.00823325	0.973		Singleton	Unclassified	10	0	Low (2.95)
	ERR514702_326833_L6202	6202	0.3	virus cat2	1	0	1	vOTU_011818	VC_607_0	Caudovirales;Myoviridae	11	2	Low (2.54)
	ERR514702_328057_L19685	19685	0.416667	virus cat1	1	0.00026437	1		VC_600_0	Caudovirales;Myoviridae	12	5	Low (10.17)
	ERR514702_330446_L10770	10770	0.666667	virus cat2	1	0	0.967		VC_39_0	Caudovirales;Myoviridae;Llyrvirus	19	0	Low (5.67)
	ERR514702_332048_L9682	9682	0.666667	virus cat1	0.998737	0.00394667	1		VC_793_0	Caudovirales;Myoviridae	10	4	Low (3.74)
	ERR514702_332743_L6558	6558	0.545455	virus cat3	0.961288	0.012161	1		Singleton	Unclassified	11	0	Low (1.4)
	ERR514702_333925_L10646	10646	0.6	virus cat2	0.996098	0.00574062	1	vOTU_194560	VC_682_0	Caudovirales;Myoviridae	5	2	Low (5.08)
	ERR514702_339080_L6031	6031	0.714286	virus cat2	0.845367	0.0218861	0.96	Sg_366634	VC_674_0	Caudovirales	8	0	Low (10.6)
	ERR514702_341164_L6693	6693	0.666667	virus cat3	0.823194	0.0234723	1	Sg_169314	Singleton	Unclassified	11	0	Not determined
	ERR514702_343041_L6559	6559	0.666667	virus cat1	0.981962	0.00900748	0.987		Singleton	Caudovirales;Autographiviridae;Qadamvirus	4	2	Low (14.61)
	ERR514702_344692_L7071	7071	1	virus cat1	1	0.000283254	1	vOTU_019509	Singleton	Caudovirales;Myoviridae	7	4	Low (3.76)
	ERR514702_348629_L6946	6946	0.692308	virus cat2	0.999999	0.000415439	1		VC_62_0	Caudovirales;Myoviridae;Llyrvirus	14	2	Low (3.34)
	ERR514702_349748_L6836	6836	0.5	undetected	0.994811	0.00613717	0.96		VC_779_0	Caudovirales;Myoviridae;Salacisavirus	13	0	Not determined
	ERR514702_354671_L11771	11771	0.888889	virus cat1	1	0	1		VC_602_0	Caudovirales;Myoviridae	18	2	Low (6.26)
	ERR514702_355822_L14433	14433	0.727273	virus cat1	0.999531	0.00285142	1	vOTU_000912	Singleton	Caudovirales;Myoviridae	12	2	Low (8.01)
	ERR514702_356072_L32354	32354	0.75	virus cat2	0.99989	0.00173729	1	vOTU_000912	Singleton	Caudovirales;Myoviridae	17	7	Low (15.27)
	ERR514702_361184_L9187	9187	0.75	virus cat2	1	0	1	Sg_018186	VC_604_0	Caudovirales;Myoviridae	4	4	Low (4.22)
	ERR514702_361329_L9755	9755	0.0769231	virus cat2	1	0	0.96		Singleton	Caudovirales;Myoviridae	13	0	Low (1.41)
	ERR514702_363728_L6995	6995	0.529412	virus cat2	0.999962	0.00105748	0.98		Singleton	Caudovirales;Myoviridae	18	0	Low (3.82)
	ERR514702_368268_L15153	15153	0.238095	virus cat2	1	0.000283254	0.94		Singleton	Caudovirales;Myoviridae	23	0	Low (7.19)
	ERR514702_369949_L7891	7891	0.571429	virus cat2	0.99996	0.00105748	0.98		Singleton	Caudovirales;Myoviridae	9	6	Low (3.7)
	ERR514702_370298_L5510	5510	0.5	virus cat2	0.999999	0.000339905	1		VC_810_0	Unclassified	9	0	Low (2.45)
	ERR514702_376111_L21752	21752	0.708333	virus cat2	0.667118	0.0357844	1		VC_46_0	Caudovirales;Myoviridae	25	8	Low (10.17)
	ERR514702_378137_L7686	7686	0.3125	virus cat3	1	0	0.953		Singleton	Caudovirales;Myoviridae	17	0	Low (4.18)
	ERR514702_378259_L8151	8151	0.578947	virus cat2	0.999957	0.00107636	0.98		Singleton	Caudovirales;Myoviridae	20	0	Low (3.61)
	ERR514702_380116_L5081	5081	0.266667	virus cat3	1	0.00026437	0.947		Singleton	Caudovirales;Siphoviridae	15	0	Low (3.3)
	ERR514702_38512_L14284	14284	0.785714	undetected	0.872627	0.0199222	1	vOTU_021574	VC_814_0	Caudovirales;Siphoviridae	13	1	Low (11.88)
	ERR514702_386702_L5573	5573	0.222222	virus cat2	0.999891	0.00173729	0.947		Singleton	Caudovirales;Myoviridae	10	0	Low (2.95)
	ERR514702_387445_L16553	16553	0.625	undetected	0.998062	0.00455095	1		Singleton	Caudovirales;Myoviridae	8	4	Low (24.76)
	ERR514702_387612_L28980	28980	0.0888889	virus cat3	0.995756	0.00583503	0.96		VC_816_0	Caudovirales	46	0	Low (19.79)
	ERR514702_388448_L7247	7247	0.571429	virus cat2	0.999683	0.00239822	0.993	vOTU_511397	Singleton	Caudovirales;Myoviridae	7	2	Low (3.44)
	ERR514702_388835_L7311	7311	0.666667	virus cat1	1	0	0.993		Singleton	Caudovirales;Myoviridae	4	3	Low (3.8)
	ERR514702_395374_L10411	10411	0.294118	virus cat2	1	0	0.993		Singleton	Caudovirales;Myoviridae	18	1	Low (4.74)
	ERR514702_398530_L6064	6064	1	virus cat1	0.999595	0.00266259	1	vOTU_405578	VC_47_0	Caudovirales;Myoviridae	8	5	Low (3.25)
	ERR514702_399328_L10347	10347	0.7	virus cat2	0.519098	0.0547436	1	vOTU_021574	VC_814_0	Unclassified	11	1	Low (7.3)
	ERR514702_404863_L6029	6029	0.565217	virus cat2	1	0	0.947		VC_601_0	Caudovirales;Myoviridae	25	0	Low (2.88)
	ERR514702_405607_L7394	7394	0.25	virus cat2	0.994223	0.00634489	1		Singleton	Caudovirales;Autographiviridae	12	1	Low (16.31)
	ERR514702_407470_L20332	20332	0.916667	virus cat2	0.999999	0.000415439	1	vOTU_289743	VC_595_0	Caudovirales;Myoviridae	12	8	Low (10.73)
	ERR514702_407780_L7066	7066	0.666667	virus cat2	0.999997	0.000509857	0.987		Singleton	Caudovirales;Myoviridae	10	6	Low (3.39)
	ERR514702_408310_L10484	10484	0.833333	undetected	1	0	1		Singleton	Caudovirales;Myoviridae	6	2	Low (5.4)
	ERR514702_409306_L5064	5064	0.833333	virus cat1	1	0	0.98		VC_38_0	Caudovirales;Myoviridae;Bellamyvirus	7	4	Low (2.69)
	ERR514702_413550_L5091	5091	0.307692	virus cat2	0.998346	0.004381	0.993	Sg_420791	Singleton	Caudovirales;Myoviridae	13	0	Low (7.08)
	ERR514702_415847_L5275	5275	0.4	virus cat2	0.963798	0.0117645	0.94	Sg_701612	Singleton	Caudovirales;Myoviridae	10	0	Low (2.38)
	ERR514702_416345_L8681	8681	0.636364	virus cat2	0.955425	0.012973	1	vOTU_000912	Singleton	Caudovirales;Myoviridae	11	1	Low (4.67)
	ERR514702_421173_L7823	7823	0.4	virus cat2	0.999995	0.000547624	0.853		VC_173_0	Caudovirales;Myoviridae	10	0	Low (1.13)
	ERR514702_422634_L8918	8918	0.538462	virus cat2	0.999963	0.00105748	0.833	vOTU_000549	VC_164_0	Caudovirales;Myoviridae;Polybotosvirus	14	0	Low (2.3)
	ERR514702_423739_L7183	7183	0.0555556	virus cat2	0.139743	0.169499	0.967		VC_575_0	Caudovirales;Myoviridae	18	0	Low (11.03)
	ERR514702_425758_L7616	7616	0.4	virus cat2	0.999999	0.000339905	0.98		Singleton	Caudovirales;Myoviridae	11	0	Low (3.89)
	ERR514702_426997_L9521	9521	0.555556	virus cat2	0.999543	0.00281366	1	vOTU_376732	Singleton	Caudovirales;Myoviridae	18	1	Low (5.12)
	ERR514702_430323_L13721	13721	0.3125	virus cat2	0.999972	0.000906413	0.907		Singleton	Caudovirales;Myoviridae	16	0	Low (7.37)
	ERR514702_434935_L6588	6588	0.5	virus cat2	0.999763	0.00213385	1		VC_591_0	Caudovirales;Myoviridae	6	3	Low (2.95)
	ERR514702_436167_L7070	7070	0.4	virus cat2	0.923029	0.0160322	0.933		Singleton	Unclassified	11	0	Low (4.33)
	ERR514702_437617_L12682	12682	0.333333	undetected	0.999639	0.00249263	0.973		Singleton	Caudovirales;Myoviridae	16	1	Low (5.86)
	ERR514702_439292_L12666	12666	0.4	virus cat2	0.908489	0.0171085	1	Sg_904021	VC_840_0	Caudovirales;Autographiviridae	27	2	Low (20.33)
	ERR514702_440804_L6605	6605	0.571429	virus cat2	0.904413	0.0173918	0.993		VC_42_0	Caudovirales;Myoviridae	9	5	Low (3.49)
	ERR514702_443203_L21731	21731	0.25	undetected	0.931765	0.0154657	0.913		Singleton	Caudovirales;Siphoviridae	29	0	Low (3.4)
	ERR514702_444428_L7599	7599	0.555556	undetected	0.814542	0.024171	0.98		VC_844_0	Caudovirales;Myoviridae	10	0	Low (3.99)
	ERR514702_445529_L9804	9804	1	virus cat2	0.999997	0.000509857	1	vOTU_000549	Singleton	Caudovirales;Myoviridae;Eurybiavirus	6	4	Low (5.23)
	ERR514702_447166_L10896	10896	1	virus cat1	0.999959	0.00107636	0.993	vOTU_027729	Singleton	Caudovirales;Myoviridae	5	2	Low (8.05)
	ERR514702_447636_L10399	10399	0.133333	virus cat3	0.974629	0.00998942	0.92		Singleton	Unclassified	16	1	Not determined
	ERR514702_459614_L8899	8899	0.727273	virus cat2	0.784842	0.0265692	1		Singleton	Caudovirales;Autographiviridae	12	2	Low (20.4)
	ERR514702_460940_L16239	16239	0.642857	virus cat2	1	0	1		Singleton	Caudovirales;Myoviridae	29	6	Low (8.54)
	ERR514702_461929_L17819	17819	0.461538	virus cat2	0.760554	0.0286464	0.98		Singleton	Caudovirales;Siphoviridae	28	5	Low (42.96)
	ERR514702_465741_L7161	7161	0.25	virus cat3	0.94801	0.0139172	0.96		Singleton	Caudovirales;Myoviridae	17	0	Not determined
	ERR514702_465964_L7049	7049	0.8	virus cat2	0.933629	0.0152579	1		Singleton	Unclassified	11	1	Low (11.59)
	ERR514702_470235_L8994	8994	0.454545	undetected	0.605182	0.0417139	1	vOTU_937057	VC_851_0	Unclassified	12	0	Low (0.73)
	ERR514702_473583_L6844	6844	0.25	virus cat3	0.851301	0.0214518	0.973	vOTU_008331	VC_852_0	Caudovirales;Myoviridae	20	0	Low (2.63)
	ERR514702_476836_L8820	8820	0.466667	virus cat2	0.999993	0.000604275	0.913		VC_853_0	Caudovirales;Myoviridae;Llyrvirus	16	0	Low (4.85)
	ERR514702_479134_L7274	7274	0.7	virus cat3	0.723986	0.0311202	0.993	Sg_026918	Singleton	Unclassified	11	0	Low (0.59)
	ERR514702_481386_L5378	5378	1	virus cat1	1	0.00026437	1		Singleton	Caudovirales;Myoviridae	5	4	Low (2.83)
	ERR514702_481784_L11642	11642	1	virus cat1	0.999272	0.00313468	1	vOTU_281286	VC_589_0	Caudovirales;Myoviridae	12	8	Low (6.24)
	ERR514702_481900_L6883	6883	0.368421	virus cat2	0.897507	0.0179017	1	vOTU_148860	Singleton	Caudovirales	21	0	Low (11.43)
	ERR514702_484609_L23393	23393	0.615385	virus cat2	0.999612	0.00262482	1	vOTU_189045	Singleton	Caudovirales;Myoviridae	11	5	Low (10.99)
	ERR514702_485202_L10182	10182	0.846154	virus cat1	0.999322	0.00307803	1	vOTU_019509	VC_38_0	Caudovirales;Myoviridae	14	5	Low (5.41)
	ERR514702_486754_L7300	7300	0.153846	virus cat2	0.375882	0.102349	0.993		Singleton	Unclassified	13	1	Low (10.92)
	ERR514702_495155_L6121	6121	0.428571	virus cat2	0.851869	0.0213951	0.893		Singleton	Caudovirales;Podoviridae	14	0	Low (18.88)
	ERR514702_498217_L5378	5378	0.727273	virus cat2	0.999982	0.000830878	1		VC_566_0	Caudovirales;Autographiviridae	12	2	Low (11.85)
	ERR514702_499581_L6000	6000	0.5	virus cat2	0.999989	0.00067981	0.967		Singleton	Caudovirales;Myoviridae	5	1	Low (2.79)
	ERR514702_500166_L14242	14242	0.777778	virus cat1	0.998905	0.00373895	1		VC_857_0	Caudovirales;Myoviridae	10	6	Low (7.78)
	ERR514702_502583_L5078	5078	0.833333	virus cat1	0.992692	0.00681698	1	vOTU_011818	Singleton	Caudovirales;Myoviridae;Bellamyvirus	6	2	Low (2.69)
	ERR514702_504170_L9173	9173	0.0833333	virus cat2	1	0	0.893	vOTU_000912	Singleton	Caudovirales;Myoviridae	13	0	Low (4.38)
	ERR514702_504736_L6813	6813	0.333333	virus cat3	0.99774	0.00481532	0.987	vOTU_000549	Singleton	Caudovirales;Myoviridae	13	1	Low (3.91)
	ERR514702_507613_L7312	7312	0.857143	virus cat2	0.988973	0.00761009	1	vOTU_000549	Singleton	Caudovirales;Myoviridae	8	5	Low (2.97)
	ERR514702_511406_L7570	7570	0.75	virus cat1	0.960877	0.0122366	1	vOTU_000549	Singleton	Caudovirales;Myoviridae	9	2	Low (2.05)
	ERR514702_512877_L9238	9238	0.2	virus cat2	0.905516	0.0172974	0.987		VC_858_0	Caudovirales;Siphoviridae	26	0	Low (14.37)
	ERR514702_517639_L12994	12994	0.428571	virus cat2	0.998339	0.00439988	1		VC_860_0	Caudovirales	6	3	Low (6.51)
	ERR514702_521944_L15947	15947	0.727273	virus cat2	0.999972	0.000906413	0.967		Singleton	Caudovirales;Myoviridae	34	0	Low (8.6)
	ERR514702_523310_L5106	5106	0.727273	virus cat2	0.999842	0.00192613	0.967		VC_582_0	Caudovirales;Myoviridae	13	0	Low (2.62)
	ERR514702_523602_L16213	16213	0.375	virus cat2	0.999289	0.00311579	0.887		Singleton	Caudovirales;Myoviridae	17	0	Low (8.69)
	ERR514702_523609_L16614	16614	0.357143	undetected	0.98393	0.00872422	0.987		VC_862_0	Caudovirales;Siphoviridae	15	0	Low (5.47)
	ERR514702_524151_L10323	10323	0.466667	undetected	0.99972	0.00228492	0.933		VC_863_0	Caudovirales;Myoviridae	14	0	Low (1.09)
	ERR514702_524268_L12230	12230	0.684211	virus cat2	1	0	0.987		Singleton	Caudovirales;Myoviridae	20	6	Low (6.3)
	ERR514702_529832_L8017	8017	0.777778	virus cat2	0.998114	0.00451318	0.907		Singleton	Caudovirales;Myoviridae;Leucotheavirus	10	0	Low (4.53)
	ERR514702_536104_L8948	8948	0.727273	virus cat2	0.999986	0.000793111	1	vOTU_385733	VC_42_0	Caudovirales;Myoviridae	13	6	Low (4.02)
	ERR514702_95366_L8506	8506	0.285714	virus cat3	0.833745	0.0226414	0.993		VC_868_0	Caudovirales	22	0	Low (6.62)
	ERR514703_100284_L11079	11079	0.545455	virus cat2	0.999999	0.000339905	1		Singleton	Caudovirales;Myoviridae	13	6	Low (6.88)
	ERR514703_101758_L8785	8785	0.555556	undetected	0.916027	0.016542	1		VC_745_0	Caudovirales;Myoviridae	9	1	Low (1.88)
	ERR514703_103200_L8286	8286	0.294118	virus cat2	1	0	0.98		Singleton	Caudovirales;Myoviridae	18	0	Low (4.35)
	ERR514703_103419_L7843	7843	0.3	virus cat2	0.999947	0.00117078	0.973		Singleton	Caudovirales;Myoviridae	11	0	Low (4.2)
	ERR514703_103849_L6990	6990	1	virus cat2	1	0	1		VC_682_0	Caudovirales;Myoviridae	3	2	Low (3.37)
	ERR514703_106353_L7223	7223	1	undetected	0.124557	0.176429	1	Sg_936821	Singleton	Unclassified	8	0	Low (1.55)
	ERR514703_111843_L8243	8243	0.111111	virus cat3	0.998181	0.00445653	0.927		Singleton	Caudovirales;Siphoviridae	18	0	Low (5.04)
	ERR514703_113193_L27637	27637	0.923077	virus cat2	0.999415	0.00300249	1	vOTU_206400	Singleton	Caudovirales;Myoviridae	14	5	Low (13.08)
	ERR514703_114475_L5644	5644	1	virus cat2	0.999997	0.000490974	1		Singleton	Caudovirales;Myoviridae	4	2	Low (3.1)
	ERR514703_116442_L5895	5895	0.230769	virus cat2	0.999698	0.00232268	0.933		Singleton	Caudovirales;Myoviridae	14	0	Low (2.61)
	ERR514703_116500_L5086	5086	0.307692	virus cat2	1	0	0.953	vOTU_529093	VC_608_0	Caudovirales;Myoviridae;Llyrvirus	15	0	Low (2.45)
	ERR514703_116615_L20010	20010	0.25	undetected	0.806951	0.0247186	1		VC_799_0	Caudovirales;Myoviridae	21	0	Low (4.29)
	ERR514703_119022_L5412	5412	0.583333	virus cat2	0.997844	0.0047209	1		Singleton	Caudovirales;Autographiviridae	12	2	Low (11.93)
	ERR514703_122561_L21936	21936	0.857143	undetected	0.956496	0.0128031	1		Singleton	Unclassified	9	0	Not determined
	ERR514703_12835_L10965	10965	0.181818	virus cat2	0.997892	0.00470202	1		Singleton	Caudovirales;Siphoviridae;Cbastvirus	23	0	Low (6.55)
	ERR514703_128355_L8159	8159	1	virus cat2	1	0	1	vOTU_281019	VC_720_0	Caudovirales;Myoviridae;Bellamyvirus	4	4	Low (4.05)
	ERR514703_128815_L10780	10780	0.909091	virus cat2	0.999985	0.000811995	0.993		VC_53_0	Caudovirales;Myoviridae	12	9	Low (5.75)
	ERR514703_129954_L14084	14084	0.277778	undetected	0.806859	0.0247186	0.98		Singleton	Caudovirales;Myoviridae	19	1	Low (6.84)
	ERR514703_131084_L7543	7543	0.363636	virus cat3	0.95366	0.0131996	1		Singleton	Unclassified	13	0	Low (1.62)
	ERR514703_134068_L17228	17228	0.681818	virus cat1	0.994502	0.0062127	1	vOTU_663592	Singleton	Caudovirales;Myoviridae	23	9	Low (9.22)
	ERR514703_134822_L11917	11917	0.692308	virus cat3	0.594967	0.042998	1		Singleton	Unclassified	14	1	Low (2.55)
	ERR514703_135309_L28363	28363	0.5	undetected	0.999956	0.00109525	1		Singleton	Caudovirales;Myoviridae	20	6	Low (16.01)
	ERR514703_135342_L15533	15533	0.3125	virus cat2	0.928785	0.0156734	0.993		VC_858_0	Caudovirales	32	0	Low (24.2)
	ERR514703_135522_L85211	85211	0.488372	virus cat2	0.861444	0.0207153	1		Singleton	Caudovirales;Myoviridae	86	18	Low (31.67)
	ERR514703_136554_L16294	16294	0.210526	virus cat3	0.884671	0.0189403	0.973		VC_868_0	Caudovirales	39	0	Low (10.59)
	ERR514703_136679_L5716	5716	0.625	undetected	0.881551	0.0191102	0.92		Singleton	Caudovirales;Myoviridae	8	0	Low (1.49)
	ERR514703_13727_L18024	18024	0.2	virus cat2	0.718664	0.0315356	0.947		VC_887_0	Caudovirales	26	0	Low (22.78)
	ERR514703_138294_L5326	5326	0.625	undetected	0.999318	0.00307803	0.973		Singleton	Caudovirales	9	1	Low (7.97)
	ERR514703_139090_L16523	16523	0.6875	virus cat2	1	0	1		VC_53_0	Caudovirales;Myoviridae	17	10	Low (8.96)
	ERR514703_142951_L32905	32905	0.111111	virus cat2	0.620617	0.0399955	0.993		Singleton	Caudovirales	37	1	Low (23.43)
	ERR514703_143613_L51142	51142	0.677419	virus cat1	0.998723	0.00396556	1	vOTU_130299	VC_595_0	Caudovirales;Myoviridae	63	12	Low (24.24)
	ERR514703_145826_L6451	6451	0.375	virus cat2	1	0.000302138	0.973		Singleton	Caudovirales;Myoviridae	10	0	Low (3.43)
	ERR514703_146771_L8591	8591	0.2	virus cat3	0.979294	0.00938515	0.7	Sg_239595	Singleton	Unclassified	11	0	Low (19.76)
	ERR514703_147503_L7890	7890	0.454545	virus cat2	0.99992	0.0014918	1	vOTU_019079	VC_49_0	Caudovirales;Myoviridae	11	1	Low (4.21)
	ERR514703_14752_L5867	5867	0.714286	virus cat2	1	0	0.993		Singleton	Caudovirales;Myoviridae	14	0	Low (3.16)
	ERR514703_147715_L6297	6297	0	virus cat1	0.906187	0.0172596	0.987		VC_615_0	Caudovirales;Myoviridae;Aurunvirus	5	0	Low (3.9)
	ERR514703_149383_L13174	13174	0.444444	virus cat1	0.992495	0.00683586	1		VC_564_0	Caudovirales;Autographiviridae	9	4	Low (29.05)
	ERR514703_149494_L31145	31145	0.941176	virus cat2	0.999987	0.000774228	1		VC_595_0	Caudovirales;Myoviridae	19	10	Low (14.8)
	ERR514703_149944_L5751	5751	0.6	undetected	0.999989	0.00067981	1	vOTU_421863	VC_701_0	Caudovirales;Siphoviridae	16	0	Low (8.52)
	ERR514703_150517_L6150	6150	1	virus cat1	0.999448	0.00296473	1		Singleton	Caudovirales;Myoviridae	8	2	Low (1.6)
	ERR514703_151997_L9575	9575	0.666667	virus cat2	0.956166	0.0128786	1		Singleton	Caudovirales;Podoviridae	7	3	Low (15.9)
	ERR514703_152155_L19595	19595	0.346154	virus cat2	0.999999	0.000358788	0.993		VC_43_0	Caudovirales;Myoviridae	27	2	Low (10.6)
	ERR514703_152791_L15653	15653	0.227273	undetected	0.988022	0.00785558	undetected		Singleton	Caudovirales;Myoviridae	22	ND	Low (10.69)
	ERR514703_153583_L5103	5103	0.75	virus cat2	0.999258	0.00319133	1	vOTU_336473	VC_591_0	Caudovirales;Myoviridae	5	3	Low (2.51)
	ERR514703_154312_L16545	16545	0.611111	virus cat2	0.676605	0.0350857	1		Singleton	Caudovirales;Siphoviridae	17	9	Low (41.37)
	ERR514703_154444_L6961	6961	0.0833333	virus cat2	0.543029	0.0500038	0.96		Singleton	Caudovirales;Siphoviridae;Nickievirus	13	1	Low (16.76)
	ERR514703_155072_L7303	7303	0.555556	virus cat2	0.99994	0.00124632	0.98		VC_39_0	Caudovirales;Myoviridae	10	0	Low (3.87)
	ERR514703_155703_L11660	11660	1	virus cat2	1	0	0.98		Singleton	Caudovirales;Myoviridae;Chakrabartyvirus	5	3	Low (6.99)
	ERR514703_156360_L8383	8383	0.571429	virus cat2	0.187856	0.151144	1		VC_576_0	Caudovirales;Autographiviridae;Qadamvirus	6	1	Low (18.42)
	ERR514703_156696_L27257	27257	0.6	virus cat2	0.999986	0.000793111	1		VC_594_0	Caudovirales;Myoviridae	17	6	Low (14.09)
	ERR514703_156913_L5622	5622	0.75	undetected	0.974713	0.00998942	0.987		Singleton	Unclassified	8	0	Low (2.94)
	ERR514703_157843_L5815	5815	0	virus cat2	0.998886	0.00375784	0.74		Singleton	Caudovirales;Siphoviridae	8	0	Low (10.26)
	ERR514703_158151_L16702	16702	0.36	virus cat2	0.99762	0.0049475	1		Singleton	Caudovirales;Siphoviridae	26	1	Low (28.07)
	ERR514703_159192_L9398	9398	0.294118	virus cat2	0.325421	0.113509	0.84	vOTU_025038	VC_887_0	Caudovirales	15	0	Low (11.86)
	ERR514703_159603_L11588	11588	0.6875	undetected	0.987851	0.00785558	0.973		Singleton	Caudovirales;Podoviridae	16	0	Low (3.73)
	ERR514703_159699_L15854	15854	0.882353	virus cat1	0.998495	0.00422993	1	vOTU_659669	VC_38_0	Caudovirales;Myoviridae;Bellamyvirus	18	8	Low (8.42)
	ERR514703_160068_L9859	9859	0.714286	virus cat2	1	0.000302138	1		VC_682_0	Caudovirales;Myoviridae	8	2	Low (4.68)
	ERR514703_160919_L22250	22250	1	virus cat2	0.994433	0.00623159	1	vOTU_186958	Singleton	Caudovirales;Myoviridae;Bellamyvirus	11	8	Low (11.71)
	ERR514703_161518_L6135	6135	0.166667	virus cat2	0.999309	0.00309691	0.973		VC_455_0	Unclassified	12	0	Low (10.16)
	ERR514703_161935_L6333	6333	0.666667	virus cat2	0.782507	0.0266636	1	Sg_415984	Singleton	Caudovirales;Ackermannviridae	5	3	Low (2.93)
	ERR514703_162012_L10363	10363	0.545455	virus cat2	0.999329	0.00305914	1		VC_722_0	Caudovirales;Myoviridae	12	2	Low (5.21)
	ERR514703_163681_L15374	15374	0.4375	virus cat2	0.999572	0.00275701	1		Singleton	Caudovirales;Myoviridae	16	2	Low (7.73)
	ERR514703_164386_L32203	32203	0.315789	undetected	0.794875	0.0257006	0.987		Singleton	Caudovirales;Myoviridae	40	0	Low (9.86)
	ERR514703_165292_L5000	5000	0.666667	virus cat2	0.99999	0.000660926	0.98		Singleton	Caudovirales;Myoviridae;Llyrvirus	7	0	Low (2.63)
	ERR514703_167566_L5658	5658	0.75	virus cat1	0.999997	0.000509857	1		Singleton	Caudovirales;Myoviridae	5	1	Not determined
	ERR514703_168025_L67216	67216	0.614458	virus cat1	0.999998	0.000434323	1		Singleton	Caudovirales;Myoviridae	83	12	Low (34.73)
	ERR514703_168295_L5478	5478	0.857143	virus cat1	0.997897	0.00468313	0.993	Sg_866428	VC_38_0	Caudovirales;Myoviridae	8	3	Low (2.92)
	ERR514703_168464_L7552	7552	0.727273	virus cat2	1	0	0.987		VC_602_0	Caudovirales;Myoviridae	13	1	Low (3.91)
	ERR514703_168867_L12349	12349	0.571429	virus cat1	0.721311	0.031309	0.973		VC_616_0	Caudovirales;Myoviridae;Aurunvirus	8	0	Low (7.65)
	ERR514703_170149_L12069	12069	0.25	undetected	0.996232	0.00568396	0.987		Singleton	Caudovirales	28	0	Low (29.88)
	ERR514703_17030_L5600	5600	0.5	virus cat2	1	0	1		Singleton	Caudovirales;Myoviridae;Bellamyvirus	9	1	Low (3.07)
	ERR514703_171143_L25084	25084	0.666667	virus cat2	0.996216	0.00568396	1		VC_724_0	Unclassified	20	2	Low (15.43)
	ERR514703_171491_L5163	5163	1	virus cat1	0.999599	0.0026437	1	vOTU_857542	Singleton	Caudovirales;Myoviridae	5	3	Low (2.76)
	ERR514703_171951_L6773	6773	0.555556	undetected	0.085807	0.198901	1		VC_801_0	Unclassified	10	0	Low (1.45)
	ERR514703_172283_L5023	5023	0.75	undetected	0.899965	0.0176751	0.947		Singleton	Caudovirales;Siphoviridae	10	0	Low (4.33)
	ERR514703_172453_L21858	21858	0.32	undetected	0.959707	0.0124065	1		Singleton	Caudovirales;Myoviridae	25	0	Low (4.3)
	ERR514703_172718_L22019	22019	0.909091	virus cat2	0.995476	0.00596722	1		Singleton	Caudovirales;Podoviridae;Lightbulbvirus	13	3	Low (19.22)
	ERR514703_172913_L16858	16858	0.75	virus cat2	0.999675	0.00243598	0.993		VC_442_0	Caudovirales;Myoviridae;Emdodecavirus	8	6	Low (8.68)
	ERR514703_175654_L12219	12219	0.565217	virus cat2	0.999996	0.000547624	0.993		VC_39_0	Caudovirales;Myoviridae	24	0	Low (6.45)
	ERR514703_176328_L5642	5642	0.714286	virus cat1	0.999565	0.00275701	1		Singleton	Caudovirales;Myoviridae	9	2	Low (2.97)
	ERR514703_176647_L35375	35375	0.297297	undetected	0.966581	0.0114246	1		Singleton	Caudovirales	37	0	Low (7.57)
	ERR514703_177142_L8651	8651	1	virus cat2	0.991616	0.00706247	0.993	Sg_291942	Singleton	Caudovirales;Myoviridae	4	3	Low (4.58)
	ERR514703_177236_L5103	5103	0.625	undetected	0.784556	0.026607	0.9		Singleton	Caudovirales;Myoviridae;Aurunvirus	8	0	Low (2.66)
	ERR514703_178101_L6489	6489	1	virus cat1	1	0	1		VC_38_0	Caudovirales;Myoviridae	8	0	Low (3.45)
	ERR514703_178816_L8703	8703	0.545455	virus cat2	0.99924	0.00324798	0.987		Singleton	Caudovirales;Myoviridae	10	2	Low (4.56)
	ERR514703_180059_L17114	17114	0.387097	undetected	0.999367	0.00304026	0.96		Singleton	Caudovirales;Myoviridae	32	0	Low (8.03)
	ERR514703_182897_L6395	6395	0.363636	virus cat2	0.972667	0.0102727	0.933		Singleton	Unclassified	13	0	Low (3.72)
	ERR514703_182994_L9244	9244	0.714286	virus cat1	0.897904	0.0177884	1		Singleton	Caudovirales	7	5	Low (24.18)
	ERR514703_184507_L7933	7933	0	virus cat2	0.794902	0.0257006	0.933	vOTU_110072	Singleton	Caudovirales	8	0	Low (18.87)
	ERR514703_187048_L6584	6584	0.75	virus cat2	0.999918	0.00152957	1	vOTU_185394	VC_178_0	Caudovirales;Myoviridae	9	2	Low (1.73)
	ERR514703_188577_L6057	6057	0.545455	undetected	0.99566	0.00583503	0.993		Singleton	Unclassified	12	0	Low (5.22)
	ERR514703_188878_L6815	6815	0.615385	virus cat2	0.997748	0.00481532	0.993		VC_771_0	Caudovirales	13	0	Low (11.69)
	ERR514703_189341_L7094	7094	0.833333	virus cat2	0.976382	0.00974394	0.987		Singleton	Caudovirales;Myoviridae	7	2	Low (1.97)
	ERR514703_189660_L40688	40688	0.649123	virus cat1	0.999991	0.000623159	0.993		Singleton	Caudovirales;Myoviridae	57	6	Low (21.61)
	ERR514703_189727_L5795	5795	1	undetected	0.251573	0.131826	0.973		VC_900_0	Unclassified	7	0	Not determined
	ERR514703_189764_L7173	7173	0.454545	virus cat2	1	0	0.987	vOTU_255052	VC_461_0	Caudovirales	12	0	Low (14.02)
	ERR514703_190266_L9807	9807	0.6	virus cat2	1	0	0.96		Singleton	Caudovirales;Myoviridae	4	3	Low (14.42)
	ERR514703_190773_L6391	6391	0.583333	virus cat2	1	0	0.9		Singleton	Caudovirales;Myoviridae	11	0	Low (3.38)
	ERR514703_191080_L17291	17291	0.157895	virus cat3	0.998762	0.00392779	0.96		Singleton	Caudovirales;Myoviridae	39	0	Low (14.23)
	ERR514703_191242_L9176	9176	0.285714	virus cat1	0.923741	0.0159944	0.987		Singleton	Caudovirales;Myoviridae;Aurunvirus	8	3	Low (5.68)
	ERR514703_194278_L8134	8134	0.818182	virus cat2	0.999973	0.000906413	1		VC_62_0	Caudovirales;Myoviridae	12	6	Low (4.28)
	ERR514703_194800_L14880	14880	0.233333	undetected	0.98705	0.00804441	0.98		VC_898_0	Caudovirales;Myoviridae	31	0	Low (8.09)
	ERR514703_195176_L9391	9391	0.333333	virus cat2	0.982011	0.00900748	1		Singleton	Caudovirales;Podoviridae	13	2	Low (15.08)
	ERR514703_195920_L8008	8008	0.333333	virus cat1	0.833018	0.0226981	0.987		Singleton	Caudovirales;Myoviridae;Aurunvirus	8	3	Low (4.96)
	ERR514703_196199_L5453	5453	0.5	virus cat2	1	0	0.96	Sg_473254	Singleton	Caudovirales;Autographiviridae;Pelagivirus	6	0	Low (10.64)
	ERR514703_196353_L5905	5905	0.4	virus cat2	1	0	0.92		Singleton	Unclassified	6	0	Low (1.58)
	ERR514703_196482_L6066	6066	0.571429	virus cat2	0.879465	0.019299	0.98		Singleton	Caudovirales	8	0	Low (5.72)
	ERR514703_196491_L6188	6188	0	virus cat2	0.0830858	0.20111	0.707		Singleton	Caudovirales	6	0	Not determined
	ERR514703_196556_L8667	8667	1	virus cat2	0.92273	0.0160699	1		Singleton	Caudovirales;Myoviridae	12	3	Low (2.28)
	ERR514703_196807_L6032	6032	0.714286	virus cat2	0.999678	0.00243598	0.993		Singleton	Caudovirales;Siphoviridae	6	1	Low (17.53)
	ERR514703_196911_L9818	9818	0.888889	virus cat2	0.895787	0.0180338	1		Singleton	Caudovirales;Autographiviridae	11	1	Low (22.22)
	ERR514703_196987_L18300	18300	0.333333	undetected	0.998775	0.00390891	0.733		VC_879_0	Caudovirales;Myoviridae	15	0	Low (13.35)
	ERR514703_197301_L8486	8486	0.7	virus cat2	0.957832	0.0126709	0.993		Singleton	Caudovirales;Podoviridae	10	2	Low (13.95)
	ERR514703_198647_L6948	6948	0.625	undetected	0.465288	0.07933	0.973	Sg_937316	VC_745_0	Unclassified	8	1	Low (1.49)
	ERR514703_200134_L27121	27121	0.454545	virus cat2	0.639508	0.0381449	1		VC_576_0	Caudovirales;Siphoviridae	23	6	Low (38.77)
	ERR514703_200165_L6688	6688	1	virus cat1	0.999994	0.000585392	1	vOTU_361373	Singleton	Caudovirales;Myoviridae;Llyrvirus	7	4	Low (3.55)
	ERR514703_200217_L8072	8072	0.727273	undetected	0.691171	0.0338583	1		VC_927_0	Unclassified	12	0	Low (4.27)
	ERR514703_200356_L25947	25947	0.4	undetected	0.603408	0.0418461	1		VC_800_0	Unclassified	21	0	Low (4.32)
	ERR514703_200560_L9014	9014	0.625	virus cat1	0.888327	0.018657	1		Singleton	Caudovirales;Siphoviridae	17	3	Low (21.95)
	ERR514703_200629_L13300	13300	0.615385	virus cat2	0.993088	0.00674145	1	vOTU_270355	VC_53_0	Caudovirales;Myoviridae	14	9	Low (7.14)
	ERR514703_201105_L9242	9242	0.181818	virus cat2	1	0	0.96		Singleton	Caudovirales;Myoviridae	12	0	Low (3.87)
	ERR514703_201148_L7818	7818	0.3	virus cat2	0.998987	0.0036823	0.993		Singleton	Caudovirales;Myoviridae	11	0	Low (4.18)
	ERR514703_201538_L7872	7872	0.473684	virus cat2	0.999187	0.00328575	0.993	vOTU_004110	Singleton	Caudovirales;Myoviridae	20	0	Low (4.14)
	ERR514703_201668_L5410	5410	0.75	virus cat1	1	0	1		VC_597_0	Caudovirales;Myoviridae	9	1	Low (2.89)
	ERR514703_202635_L6372	6372	1	virus cat2	0.977989	0.00953622	1	vOTU_052808	Singleton	Unclassified	7	4	Low (10.46)
	ERR514703_203698_L11060	11060	0.6	virus cat2	0.999994	0.000585392	1		Singleton	Caudovirales;Myoviridae	11	6	Low (5.32)
	ERR514703_205280_L7790	7790	0.375	virus cat2	0.973268	0.0101783	0.807		Singleton	Caudovirales;Siphoviridae	9	0	Low (3.23)
	ERR514703_205335_L6360	6360	0.5	virus cat2	1	0	0.987	vOTU_015396	VC_704_0	Caudovirales;Myoviridae;Salacisavirus	3	3	Low (2.52)
	ERR514703_205447_L10624	10624	0.571429	virus cat2	0.99574	0.00583503	0.853		VC_929_0	Caudovirales;Siphoviridae	7	0	Low (16.9)
	ERR514703_206115_L19654	19654	0.75	virus cat2	0.992696	0.00681698	1	Sg_618550	VC_442_0	Caudovirales;Myoviridae	17	9	Low (10.88)
	ERR514703_206154_L10036	10036	0.833333	virus cat2	0.999982	0.000830878	1		Singleton	Caudovirales;Myoviridae	6	4	Low (4.42)
	ERR514703_206349_L6799	6799	0.555556	undetected	0.98464	0.00859204	1		Singleton	Unclassified	10	0	Low (0.55)
	ERR514703_206910_L9590	9590	0.181818	virus cat2	0.999996	0.000547624	0.867		Singleton	Caudovirales;Myoviridae;Salacisavirus	12	0	Low (5.42)
	ERR514703_20713_L6325	6325	0.818182	virus cat2	0.987387	0.00798776	0.993		Singleton	Caudovirales;Podoviridae	12	0	Low (10.5)
	ERR514703_207722_L7610	7610	0.625	undetected	0.972036	0.0104993	1		Singleton	Caudovirales;Myoviridae	8	2	Low (3.41)
	ERR514703_208725_L14327	14327	0.526316	undetected	0.999975	0.000868646	1		Singleton	Caudovirales;Myoviridae	21	3	Low (6.33)
	ERR514703_208855_L6839	6839	0.875	undetected	0.774547	0.0274001	0.987		Singleton	Unclassified	8	1	Low (3.61)
	ERR514703_209170_L39616	39616	0.714286	virus cat2	1	0.00026437	1	vOTU_457714	VC_595_0	Caudovirales;Myoviridae;Bellamyvirus	34	9	Low (18.81)
	ERR514703_210130_L6452	6452	0.411765	virus cat3	0.999999	0.000434323	1		VC_597_0	Caudovirales;Myoviridae	17	1	Low (3.11)
	ERR514703_210611_L10479	10479	0.777778	virus cat2	0.999709	0.00228492	1		Singleton	Unclassified	10	1	Low (6.97)
	ERR514703_210771_L11050	11050	0.3125	undetected	0.999996	0.000547624	0.813		Singleton	Caudovirales;Myoviridae	17	0	Low (7.76)
	ERR514703_211668_L9793	9793	0.7	virus cat2	0.999484	0.00294584	0.907		Singleton	Caudovirales;Myoviridae	21	0	Low (5.33)
	ERR514703_211870_L7097	7097	1	virus cat2	0.995723	0.00583503	0.993		VC_936_0	Unclassified	3	2	Low (1.87)
	ERR514703_212793_L5666	5666	0.352941	virus cat3	1	0	0.987		VC_605_0	Caudovirales;Myoviridae	18	0	Low (3.12)
	ERR514703_213038_L25627	25627	0.391304	undetected	0.884336	0.0189403	0.967		Singleton	Caudovirales;Myoviridae;Aurunvirus	25	2	Low (11.14)
	ERR514703_213062_L7822	7822	0.25	virus cat2	1	0	0.993		VC_600_0	Caudovirales;Myoviridae	8	2	Low (3.58)
	ERR514703_215027_L16076	16076	0.4	undetected	0.973489	0.0101405	1	Sg_181770	VC_938_0	Caudovirales;Myoviridae;Polybotosvirus	15	0	Low (6.25)
	ERR514703_215775_L48011	48011	0.421053	undetected	0.901816	0.0175806	1		VC_800_0	Caudovirales;Myoviridae	40	0	Low (10.29)
	ERR514703_216121_L7287	7287	0.857143	virus cat2	0.987324	0.00798776	1		Singleton	Caudovirales;Myoviridae	8	3	Low (3.47)
	ERR514703_217189_L7928	7928	0.333333	virus cat2	0.963405	0.0118211	1		VC_940_0	Unclassified	7	0	Low (3.53)
	ERR514703_218408_L6768	6768	0.6	undetected	0.920519	0.0163154	0.987		Singleton	Unclassified	10	0	Not determined
	ERR514703_218823_L11728	11728	0.333333	virus cat2	0.999999	0.000415439	0.933		Singleton	Caudovirales;Myoviridae	19	0	Low (6.05)
	ERR514703_218894_L7673	7673	0.666667	virus cat1	0.79725	0.0255495	1		Singleton	Caudovirales;Myoviridae	4	4	Low (3.84)
	ERR514703_219963_L5321	5321	0.8	virus cat2	0.999999	0.000358788	1		VC_591_0	Caudovirales;Myoviridae	5	1	Low (2.45)
	ERR514703_221457_L6206	6206	1	virus cat1	0.999947	0.00117078	1	Sg_469657	Singleton	Caudovirales;Myoviridae	8	3	Low (3.18)
	ERR514703_221892_L8089	8089	1	virus cat1	1	0.000302138	0.993		VC_942_0	Caudovirales;Podoviridae	8	4	Low (23.19)
	ERR514703_223130_L12524	12524	0.333333	undetected	0.924135	0.0159755	1		Singleton	Unclassified	14	1	Low (4.22)
	ERR514703_223306_L7802	7802	0.272727	virus cat2	0.999992	0.000623159	0.9	vOTU_408986	Singleton	Caudovirales;Myoviridae	13	0	Low (4.23)
	ERR514703_224094_L8389	8389	0.3125	virus cat2	0.58794	0.0436967	1		VC_574_0	Caudovirales;Siphoviridae	16	1	Low (19.85)
	ERR514703_224194_L13493	13493	0.580645	virus cat2	0.999867	0.00183171	1	Sg_639554	Singleton	Caudovirales;Myoviridae	32	2	Low (7.22)
	ERR514703_224521_L11880	11880	0.193548	virus cat3	0.999989	0.00067981	0.973		VC_811_0	Caudovirales;Myoviridae	31	0	Low (7.72)
	ERR514703_225264_L7328	7328	0.272727	virus cat2	0.918717	0.0164287	0.947		VC_858_0	Caudovirales;Siphoviridae	11	0	Low (11.42)
	ERR514703_225620_L7741	7741	1	virus cat1	0.997056	0.00524964	0.993		Singleton	Caudovirales;Myoviridae	3	2	Low (7.48)
	ERR514703_226508_L5984	5984	0.545455	undetected	0.999853	0.00190724	0.993		VC_944_0	Caudovirales	12	1	Low (9.66)
	ERR514703_226754_L14175	14175	0.2	virus cat2	0.755955	0.0289486	0.987		VC_790_0	Caudovirales	25	1	Low (18.13)
	ERR514703_227443_L18685	18685	0.333333	undetected	0.928209	0.0157489	0.987		VC_945_0	Caudovirales;Myoviridae;Anaposvirus	18	1	Low (5.04)
	ERR514703_227742_L6448	6448	0.555556	virus cat2	0.999646	0.00245487	0.993		Singleton	Caudovirales;Myoviridae	9	0	Low (3.42)
	ERR514703_228466_L8206	8206	0.2	virus cat1	0.988097	0.00785558	1		VC_619_0	Caudovirales;Myoviridae;Aurunvirus	5	2	Low (5.08)
	ERR514703_228480_L5177	5177	0.5	virus cat2	1	0	1		Singleton	Caudovirales;Myoviridae;Llyrvirus	5	0	Low (2.49)
	ERR514703_228640_L19829	19829	0.422222	virus cat3	0.985809	0.0084032	1		Singleton	Caudovirales	46	1	Low (9.45)
	ERR514703_22895_L13992	13992	0.421053	virus cat2	0.98513	0.0085165	0.953		Singleton	Caudovirales;Myoviridae	20	0	Low (7.43)
	ERR514703_229429_L9897	9897	0.272727	virus cat2	1	0	0.573		Singleton	Caudovirales;Herelleviridae	11	0	Low (8.9)
	ERR514703_232242_L5696	5696	0.333333	virus cat2	0.779246	0.0269091	0.9	vOTU_138653	VC_949_0	Caudovirales;Myoviridae	7	0	Low (1.5)
	ERR514703_232281_L10667	10667	0.555556	undetected	1	0	0.86		VC_879_0	Caudovirales;Myoviridae	10	0	Low (8.96)
	ERR514703_234509_L34002	34002	0.694444	virus cat3	0.87741	0.0195445	0.74	Sg_888537	VC_182_0	Caudovirales;Myoviridae	38	0	Low (9.7)
	ERR514703_234847_L13761	13761	0.517241	virus cat2	0.830842	0.0229436	0.947		Singleton	Caudovirales;Siphoviridae	28	0	Low (22.38)
	ERR514703_236175_L9723	9723	0.444444	virus cat2	0.914229	0.0166931	0.927		VC_167_0	Caudovirales;Myoviridae	11	0	Low (2.52)
	ERR514703_237246_L7693	7693	0.538462	virus cat1	0.999995	0.000566508	0.993		VC_569_0	Caudovirales;Autographiviridae	14	1	Low (17.06)
	ERR514703_237394_L13762	13762	0.777778	virus cat2	0.884568	0.0189403	1	vOTU_119058	VC_167_0	Caudovirales;Myoviridae	9	3	Low (3.61)
	ERR514703_237466_L9869	9869	0.25	virus cat2	0.88152	0.0191102	1		Singleton	Caudovirales;Myoviridae	17	1	Low (12.5)
	ERR514703_238192_L5958	5958	0.5	virus cat1	0.999988	0.000717577	1	Sg_083046	Singleton	Caudovirales;Autographiviridae;Kajamvirus	3	1	Low (13.27)
	ERR514703_238596_L7440	7440	0.307692	virus cat2	0.977476	0.00959287	0.967		VC_45_0	Caudovirales;Myoviridae	14	0	Low (3.98)
	ERR514703_240496_L10684	10684	0.0909091	virus cat2	0.564846	0.0463781	0.993		VC_783_0	Unclassified	12	1	Low (2.7)
	ERR514703_240627_L10422	10422	0.555556	virus cat2	1	0	1	vOTU_173074	Singleton	Caudovirales;Myoviridae	9	3	Low (5.12)
	ERR514703_242112_L5783	5783	0	virus cat2	0.719577	0.0314412	0.86		Singleton	Caudovirales;Myoviridae;Aurunvirus	7	0	Low (3.58)
	ERR514703_244807_L6135	6135	0.166667	virus cat2	0.999785	0.00203943	0.827		Singleton	Caudovirales;Myoviridae	8	0	Low (2.18)
	ERR514703_247762_L13517	13517	0.409091	virus cat2	0.896827	0.0179583	0.92	vOTU_539559	VC_164_0	Caudovirales;Myoviridae;Polybotosvirus	22	0	Low (3.67)
	ERR514703_248352_L6365	6365	0.333333	virus cat2	0.999961	0.00105748	0.993		Singleton	Caudovirales;Myoviridae	16	0	Low (2.87)
	ERR514703_249094_L6574	6574	0.555556	virus cat2	0.993678	0.00659038	0.86		Singleton	Caudovirales;Myoviridae	10	0	Low (3.51)
	ERR514703_250111_L6677	6677	0.227273	undetected	0.998945	0.00372007	0.967	Sg_875065	VC_730_0	Caudovirales;Myoviridae	23	0	Low (3.81)
	ERR514703_250541_L10490	10490	0.4375	undetected	0.805709	0.0248508	0.873		VC_164_0	Caudovirales;Myoviridae;Polybotosvirus	17	0	Low (2.76)
	ERR514703_250773_L6963	6963	0.3	undetected	0.998857	0.00377672	1		VC_730_0	Caudovirales;Myoviridae	21	0	Low (3.1)
	ERR514703_250944_L95792	95792	0.144928	virus cat3	0.995839	0.00583503	1	Sg_937058	VC_959_0	Caudovirales;Myoviridae	69	0	Low (17.49)
	ERR514703_252163_L15034	15034	0.461538	virus cat2	0.999871	0.00181283	0.893	vOTU_769580	VC_173_0	Caudovirales;Myoviridae	27	0	Low (4.19)
	ERR514703_252835_L6061	6061	0.4	virus cat2	0.999958	0.00107636	0.987	Sg_900000	Singleton	Caudovirales;Siphoviridae	16	0	Low (19.22)
	ERR514703_253295_L9587	9587	0.0769231	virus cat2	0.999462	0.00294584	0.94		Singleton	Caudovirales;Myoviridae	13	0	Low (4.08)
	ERR514703_253334_L14386	14386	0.4375	virus cat2	0.998409	0.00426769	0.993		Singleton	Caudovirales;Myoviridae	16	4	Low (7.13)
	ERR514703_253515_L19720	19720	0.285714	virus cat3	0.865694	0.0204132	0.987		Singleton	Caudovirales	36	1	Low (10.05)
	ERR514703_253925_L7258	7258	0.3	virus cat2	0.998729	0.00396556	0.907		Singleton	Caudovirales;Myoviridae	10	0	Low (3.85)
	ERR514703_254194_L5377	5377	0.5	virus cat2	0.992975	0.00674145	1		VC_964_0	Caudovirales;Myoviridae	4	2	Low (2.3)
	ERR514703_257458_L51100	51100	0.608696	virus cat2	0.999968	0.0010386	1		Singleton	Caudovirales;Myoviridae;Bellamyvirus	69	7	Low (27.02)
	ERR514703_258111_L6569	6569	0.555556	virus cat2	0.998845	0.0037956	0.993		VC_567_0	Caudovirales;Autographiviridae	9	0	Low (14.46)
	ERR514703_260659_L5463	5463	1	virus cat1	1	0	1	Sg_316171	Singleton	Caudovirales;Myoviridae	5	4	Low (2.91)
	ERR514703_261054_L17821	17821	0.333333	undetected	0.999228	0.00324798	1		Singleton	Unclassified	20	0	Low (1.75)
	ERR514703_262001_L8829	8829	0.888889	virus cat2	0.999899	0.00164287	1		Singleton	Caudovirales;Myoviridae	9	5	Low (4.66)
	ERR514703_263331_L16596	16596	0.6	virus cat2	0.99996	0.00105748	1		VC_600_0	Caudovirales;Myoviridae	12	4	Low (6.83)
	ERR514703_263830_L5018	5018	0.444444	virus cat2	0.999539	0.00281366	0.967		Singleton	Caudovirales;Autographiviridae;Kajamvirus	9	0	Low (11.19)
	ERR514703_264809_L6338	6338	0.285714	virus cat2	1	0	0.967		VC_608_0	Caudovirales;Myoviridae	14	0	Low (2.83)
	ERR514703_266673_L5537	5537	0.5	virus cat2	1	0	0.993		Singleton	Caudovirales;Myoviridae	15	0	Low (2.99)
	ERR514703_267676_L10901	10901	0.0526316	virus cat2	0.364695	0.104823	0.9		Singleton	Caudovirales;Siphoviridae	20	0	Low (25.82)
	ERR514703_268358_L37173	37173	0.133333	virus cat3	0.698587	0.0331785	1		Singleton	Caudovirales;Myoviridae;Chakrabartyvirus	45	2	Low (8.33)
	ERR514703_268390_L39222	39222	0.1875	virus cat3	0.560427	0.0467936	0.993		Singleton	Caudovirales;Myoviridae	33	0	Low (11.54)
	ERR514703_270548_L40638	40638	0.171429	virus cat3	0.952473	0.0133507	1		Singleton	Caudovirales;Myoviridae	36	0	Low (19.28)
	ERR514703_271263_L30676	30676	0.436364	virus cat2	0.59678	0.0427714	0.993		Singleton	Caudovirales;Myoviridae	55	9	Low (14.51)
	ERR514703_272127_L5601	5601	0.285714	virus cat1	0.998289	0.00439988	0.953		VC_742_0	Caudovirales;Myoviridae;Llyrvirus	7	0	Low (2.92)
	ERR514703_273326_L37923	37923	0.509091	virus cat2	0.999787	0.00203943	1	vOTU_166680	Singleton	Caudovirales;Myoviridae	55	2	Low (19.77)
	ERR514703_275060_L22986	22986	0.2	undetected	0.137979	0.170519	1		Singleton	Caudovirales	26	0	Low (3.27)
	ERR514703_276278_L5664	5664	0.8	virus cat2	0.999955	0.00109525	0.913		VC_705_0	Caudovirales;Myoviridae	6	0	Low (2.46)
	ERR514703_278144_L10075	10075	0.75	virus cat2	0.999998	0.000434323	1		VC_38_0	Caudovirales;Myoviridae;Llyrvirus	13	1	Low (4.81)
	ERR514703_278281_L16333	16333	0.642857	virus cat2	0.999999	0.000434323	1		Singleton	Caudovirales;Myoviridae	11	3	Low (7.72)
	ERR514703_279233_L19300	19300	0.666667	virus cat2	0.999651	0.00245487	0.993		Singleton	Caudovirales;Myoviridae	37	1	Low (10.36)
	ERR514703_279722_L7665	7665	0.166667	virus cat2	0.999673	0.00243598	0.907		Singleton	Caudovirales;Myoviridae	7	0	Low (2.62)
	ERR514703_279850_L13140	13140	0.545455	undetected	0.479381	0.0742126	1		VC_967_0	Caudovirales;Siphoviridae	11	1	Low (1.95)
	ERR514703_280552_L16440	16440	0.363636	virus cat2	0.995344	0.0059861	0.7		Singleton	Caudovirales;Myoviridae	23	0	Low (1.69)
	ERR514703_280800_L20728	20728	0.5	virus cat2	0.999998	0.000490974	1	Sg_888268	Singleton	Caudovirales;Myoviridae	33	2	Low (18.93)
	ERR514703_282417_L6801	6801	0.5	virus cat2	0.871772	0.0199788	0.993		Singleton	Caudovirales;Siphoviridae;Lacusarxvirus	7	1	Low (11.3)
	ERR514703_282983_L9163	9163	0.333333	undetected	1	0	1		Singleton	Caudovirales;Myoviridae	20	1	Low (5.46)
	ERR514703_283293_L16289	16289	0.318182	undetected	0.657985	0.0365209	0.96	Sg_937540	VC_969_0	Unclassified	23	1	Low (4.39)
	ERR514703_284452_L6973	6973	0.416667	virus cat2	0.546048	0.0495695	0.987	vOTU_236548	VC_780_0	Caudovirales;Siphoviridae	12	3	Low (16.79)
	ERR514703_285386_L11114	11114	0.428571	virus cat2	1	0	0.973		Singleton	Caudovirales;Myoviridae;Bellamyvirus	7	1	Low (4.89)
	ERR514703_287680_L5927	5927	0.8	virus cat2	0.999363	0.00304026	0.987		Singleton	Caudovirales;Myoviridae	10	0	Low (2.58)
	ERR514703_288175_L6087	6087	0	virus cat3	1	0	undetected		Singleton	Unclassified	16	ND	Not determined
	ERR514703_288739_L11093	11093	0.625	virus cat1	0.990108	0.00734572	1		VC_727_0	Unclassified	9	1	Low (6.7)
	ERR514703_289159_L13886	13886	1	virus cat1	1	0	1		Singleton	Caudovirales;Myoviridae	5	4	Low (7.18)
	ERR514703_291853_L13653	13653	0.555556	virus cat2	0.999989	0.00067981	1		Singleton	Caudovirales;Myoviridae	20	1	Low (7.38)
	ERR514703_292946_L7868	7868	0.4	virus cat2	0.764024	0.0283065	1		Singleton	Caudovirales;Myoviridae;Aurunvirus	5	0	Low (4.87)
	ERR514703_292956_L6453	6453	0.142857	virus cat2	0.301378	0.118872	1		VC_971_0	Caudovirales	9	0	Low (16.99)
	ERR514703_293125_L7977	7977	1	virus cat2	0.999724	0.00226603	undetected		Singleton	Caudovirales;Myoviridae;Bellamyvirus	2	ND	Low (4.32)
	ERR514703_294179_L6930	6930	0.625	undetected	0.210173	0.143704	1	Sg_193177	Singleton	Unclassified	9	1	Low (0.56)
	ERR514703_294829_L14609	14609	0.162162	virus cat3	0.938576	0.0149369	0.967		Singleton	Unclassified	39	0	Low (10.56)
	ERR514703_296219_L5794	5794	0	virus cat1	0.0617026	0.220957	0.967		VC_972_0	Caudovirales;Siphoviridae	13	1	Low (14.47)
	ERR514703_296880_L16220	16220	0.233333	virus cat2	0.97869	0.00946068	0.98		Singleton	Unclassified	31	0	Low (8.53)
	ERR514703_297764_L9847	9847	0.636364	undetected	0.948355	0.0138417	0.913		VC_767_0	Unclassified	12	0	Low (5.12)
	ERR514703_298159_L5754	5754	0.166667	virus cat2	1	0	0.973		VC_603_0	Caudovirales;Myoviridae	7	0	Low (3.05)
	ERR514703_298690_L12081	12081	0	virus cat1	0.873746	0.0198655	0.993		VC_615_0	Caudovirales;Myoviridae;Aurunvirus	13	1	Low (7.48)
	ERR514703_298717_L11715	11715	1	virus cat1	1	0	0.993	vOTU_507474	VC_38_0	Caudovirales;Myoviridae	15	8	Low (6.21)
	ERR514703_299133_L9155	9155	0.571429	virus cat2	0.999986	0.000774228	0.947		Singleton	Caudovirales;Myoviridae	14	0	Low (8.53)
	ERR514703_299180_L5148	5148	0.1	virus cat2	0.990584	0.00727019	0.973		VC_974_0	Unclassified	11	0	Low (4.47)
	ERR514703_299382_L46079	46079	0.474576	virus cat2	1	0.00026437	1		Singleton	Caudovirales;Myoviridae	59	11	Low (24.55)
	ERR514703_3004_L6412	6412	0.857143	virus cat2	0.999994	0.000585392	1	Sg_431827	Singleton	Caudovirales;Myoviridae	7	4	Low (3.33)
	ERR514703_301139_L12677	12677	0.45	virus cat2	0.999998	0.000434323	1		Singleton	Caudovirales	21	3	Low (28.14)
	ERR514703_301603_L20598	20598	0.785714	virus cat2	0.998595	0.00417328	1	vOTU_405578	VC_47_0	Caudovirales;Myoviridae	15	10	Low (11.04)
	ERR514703_30199_L18485	18485	0.485714	virus cat2	0.993605	0.00660926	0.96		VC_858_0	Caudovirales	35	0	Low (28.74)
	ERR514703_302633_L5735	5735	1	virus cat2	0.999986	0.000793111	0.96		Singleton	Caudovirales;Myoviridae;Llyrvirus	6	0	Low (2.9)
	ERR514703_303624_L28627	28627	0.689655	virus cat2	0.99785	0.0047209	1		VC_43_0	Caudovirales;Myoviridae	30	12	Low (15.33)
	ERR514703_303737_L10239	10239	0.428571	virus cat1	0.980789	0.00919631	1		Singleton	Caudovirales;Autographiviridae	9	3	Low (22.82)
	ERR514703_304172_L8118	8118	0.583333	virus cat2	1	0	0.98	Sg_414070	VC_39_0	Caudovirales;Myoviridae;Llyrvirus	13	0	Low (4.29)
	ERR514703_306080_L7883	7883	0.384615	virus cat2	0.94817	0.0138606	1		Singleton	Caudovirales	16	1	Low (7.74)
	ERR514703_307251_L7546	7546	0.75	virus cat2	0.818682	0.0238689	1		Singleton	Caudovirales;Siphoviridae	6	6	Low (15.04)
	ERR514703_307260_L28873	28873	0.28	undetected	0.927215	0.0158433	1	vOTU_244898	Singleton	Caudovirales;Myoviridae;Chakrabartyvirus	26	0	Low (6.18)
	ERR514703_308565_L12653	12653	0.357143	undetected	0.923671	0.0160133	1		VC_980_0	Unclassified	15	0	Low (5.92)
	ERR514703_309883_L11234	11234	0.666667	undetected	0.999657	0.00243598	0.993	Sg_733485	VC_982_0	Caudovirales;Podoviridae;Lightbulbvirus	14	1	Low (9.68)
	ERR514703_312433_L42355	42355	0.34375	undetected	0.7953	0.0257006	1		VC_799_0	Caudovirales;Myoviridae	33	0	Low (7.96)
	ERR514703_312624_L6575	6575	0.428571	virus cat2	0.999999	0.000396556	0.54	Sg_016783	VC_983_0	Caudovirales;Myoviridae;Salacisavirus	8	0	Low (2.37)
	ERR514703_312675_L10487	10487	0.428571	virus cat2	0.98971	0.00747791	1		Singleton	Caudovirales;Podoviridae	12	1	Low (17.19)
	ERR514703_312755_L10324	10324	0.714286	virus cat2	0.970699	0.0106881	0.993		Singleton	Caudovirales;Myoviridae	15	4	Low (5.34)
	ERR514703_313053_L82378	82378	0.394958	virus cat2	0.999996	0.000528741	1		Singleton	Caudovirales;Myoviridae	120	12	Low (44.04)
	ERR514703_313118_L10151	10151	0.526316	undetected	0.99736	0.0050608	0.973		VC_170_0	Caudovirales;Myoviridae	20	0	Low (5.04)
	ERR514703_313228_L15559	15559	0.571429	virus cat2	0.820352	0.0237178	1		Singleton	Caudovirales;Siphoviridae	15	8	Low (40.07)
	ERR514703_313362_L7038	7038	0.181818	virus cat2	0.464264	0.079651	0.98		Singleton	Caudovirales;Myoviridae;Aurunvirus	12	0	Low (4.36)
	ERR514703_314754_L12632	12632	0.9	virus cat2	1	0	0.993		Singleton	Caudovirales;Myoviridae	12	7	Low (6.52)
	ERR514703_314799_L13731	13731	0.333333	virus cat1	0.755668	0.0289486	0.993		Singleton	Caudovirales;Myoviridae;Aurunvirus	7	4	Low (6.54)
	ERR514703_315303_L12200	12200	0.411765	virus cat2	0.937836	0.0149558	1		VC_987_0	Caudovirales;Myoviridae	17	1	Low (22.62)
	ERR514703_316142_L10607	10607	0.75	virus cat2	0.999972	0.000906413	1	vOTU_281019	Singleton	Caudovirales;Myoviridae	8	3	Low (4.92)
	ERR514703_316234_L5643	5643	0.5	virus cat2	0.99993	0.00141627	0.967		VC_567_0	Caudovirales;Autographiviridae	8	0	Low (12.44)
	ERR514703_316242_L9904	9904	0.7	virus cat1	0.999284	0.00311579	1		VC_857_0	Caudovirales;Myoviridae	10	5	Low (5.23)
	ERR514703_317574_L5091	5091	0.3	virus cat2	0.96937	0.0109714	1	Sg_083046	Singleton	Caudovirales;Autographiviridae;Kajamvirus	12	1	Low (11.19)
	ERR514703_318738_L6532	6532	1	virus cat1	0.998092	0.00451318	1		Singleton	Caudovirales	7	4	Low (3.47)
	ERR514703_319064_L11123	11123	0.478261	undetected	0.999937	0.00132185	0.987	vOTU_190904	Singleton	Caudovirales;Myoviridae	24	0	Low (5.37)
	ERR514703_319228_L6279	6279	0.375	virus cat2	1	0	0.96		Singleton	Caudovirales;Myoviridae	9	0	Low (2.85)
	ERR514703_319938_L5611	5611	0.333333	virus cat1	0.421743	0.0914722	1		VC_619_0	Caudovirales;Myoviridae;Aurunvirus	4	0	Low (3.48)
	ERR514703_320444_L11291	11291	0.434783	virus cat2	1	0	1		VC_600_0	Caudovirales;Myoviridae;Llyrvirus	22	3	Low (5.58)
	ERR514703_320785_L12910	12910	0.5	virus cat2	0.998504	0.00422993	1		Singleton	Caudovirales;Podoviridae	20	5	Low (28.22)
	ERR514703_320974_L21507	21507	0.466667	undetected	0.994995	0.00608052	0.987		Singleton	Caudovirales;Herelleviridae	17	0	Low (4.62)
	ERR514703_322763_L6165	6165	0.625	virus cat2	1	0	0.987		Singleton	Caudovirales;Myoviridae	8	0	Low (3.27)
	ERR514703_322981_L5431	5431	0.555556	virus cat2	0.904775	0.0173729	0.993		Singleton	Caudovirales;Autographiviridae	10	1	Low (10.09)
	ERR514703_324413_L14391	14391	0.5	virus cat2	0.933378	0.0152579	0.98		Singleton	Caudovirales;Myoviridae;Metrivirus	7	2	Low (5.62)
	ERR514703_324894_L10626	10626	0.444444	provirus cat2	1	0	0.56		VC_450_0	Caudovirales;Myoviridae	9	0	Low (5.64)
	ERR514703_325677_L16480	16480	0.214286	virus cat2	0.997009	0.00530629	0.993		Singleton	Caudovirales;Myoviridae	29	0	Low (9.68)
	ERR514703_327880_L5186	5186	0.4	virus cat2	0.999991	0.000623159	0.993		Singleton	Caudovirales;Myoviridae	7	3	Low (2.43)
	ERR514703_328234_L5924	5924	0.8	virus cat2	0.87497	0.0198089	1	vOTU_041772	Singleton	Caudovirales;Myoviridae	6	4	Low (2.74)
	ERR514703_328760_L7739	7739	1	virus cat1	0.992267	0.00687363	1		Singleton	Unclassified	5	2	Low (5.44)
	ERR514703_328900_L5442	5442	0.5	virus cat2	0.973724	0.0101405	1		Singleton	Caudovirales	8	1	Low (9.38)
	ERR514703_329105_L42158	42158	0.178571	undetected	0.988268	0.00783669	1	Sg_937059	Singleton	Caudovirales;Myoviridae	56	0	Low (5.66)
	ERR514703_330264_L12192	12192	0.666667	virus cat1	0.999933	0.00135962	1		Singleton	Caudovirales;Autographiviridae;Kajamvirus	6	3	Low (27.23)
	ERR514703_330610_L32545	32545	0.545455	virus cat2	0.948374	0.0138417	0.887	vOTU_041496	Singleton	Caudovirales;Myoviridae	44	0	Low (16.76)
	ERR514703_332561_L6109	6109	0.615385	virus cat2	0.880053	0.0192046	0.987		Singleton	Unclassified	14	0	Low (3.73)
	ERR514703_333907_L6214	6214	0	virus cat2	0.0284205	0.271187	0.68		VC_990_0	Caudovirales;Myoviridae	6	0	Low (1.27)
	ERR514703_334729_L5484	5484	0.6	virus cat2	0.97687	0.00968729	0.973		VC_991_0	Caudovirales;Herelleviridae	6	1	Low (4.96)
	ERR514703_335089_L22610	22610	0.434783	undetected	0.586765	0.0437722	1		VC_801_0	Caudovirales	23	0	Low (4.84)
	ERR514703_337172_L6618	6618	0.727273	virus cat2	0.999836	0.00194501	0.98		VC_993_0	Caudovirales	12	5	Low (6.08)
	ERR514703_337535_L8587	8587	0.583333	virus cat1	0.999997	0.000490974	0.993	vOTU_308368	VC_43_0	Caudovirales;Myoviridae	13	4	Low (4.58)
	ERR514703_338500_L9824	9824	1	virus cat2	0.977038	0.00964952	1		Singleton	Caudovirales;Podoviridae	6	5	Low (16.19)
	ERR514703_338849_L16506	16506	0.0810811	virus cat2	0.965607	0.011519	0.973	vOTU_025038	VC_790_0	Caudovirales;Autographiviridae	38	0	Low (22.29)
	ERR514703_339623_L5879	5879	0.428571	virus cat2	0.999919	0.00152957	0.953		Singleton	Caudovirales;Myoviridae	6	0	Low (3.68)
	ERR514703_339789_L16778	16778	0.540541	virus cat2	1	0	1		VC_699_0	Caudovirales;Myoviridae	37	2	Low (8.92)
	ERR514703_339852_L5896	5896	0.428571	virus cat2	1	0	0.98		VC_39_0	Caudovirales;Myoviridae	7	0	Low (3.11)
	ERR514703_339871_L5260	5260	0.7	undetected	0.957371	0.0127842	0.94		VC_737_0	Caudovirales;Myoviridae	12	0	Low (2.76)
	ERR514703_339878_L6062	6062	0.375	virus cat1	0.999992	0.000623159	1		Singleton	Caudovirales;Siphoviridae;Nickievirus	9	3	Low (16.69)
	ERR514703_340082_L10790	10790	0.636364	virus cat2	0.999709	0.00228492	1		Singleton	Caudovirales;Myoviridae	12	9	Low (5.15)
	ERR514703_340196_L6332	6332	0.5	virus cat2	1	0	1		Singleton	Caudovirales;Myoviridae	5	2	Low (3.24)
	ERR514703_340370_L16860	16860	0.789474	virus cat2	0.989522	0.00751567	1		VC_864_0	Caudovirales;Myoviridae	20	2	Low (9.99)
	ERR514703_341372_L13196	13196	0.6	undetected	0.912635	0.0168442	0.98	vOTU_485009	VC_767_0	Caudovirales;Myoviridae	16	2	Low (6.68)
	ERR514703_341536_L7675	7675	0.545455	undetected	0.144305	0.167233	0.987	vOTU_021574	Singleton	Unclassified	12	0	Low (5.42)
	ERR514703_342482_L19270	19270	0.611111	undetected	0.999325	0.00307803	0.993		VC_786_0	Caudovirales;Myoviridae	19	3	Low (10.68)
	ERR514703_342533_L60298	60298	0.393939	virus cat2	0.973359	0.0101783	1		Singleton	Caudovirales;Myoviridae	66	4	Low (27.16)
	ERR514703_342710_L5798	5798	0.384615	undetected	1	0	0.827		Singleton	Caudovirales;Myoviridae	14	0	Low (2.98)
	ERR514703_342838_L25877	25877	0.346154	undetected	0.775433	0.0272868	1		VC_916_0	Caudovirales;Myoviridae	25	0	Low (5.53)
	ERR514703_342841_L55736	55736	0.5	virus cat2	0.697125	0.0333107	1		Singleton	Caudovirales;Myoviridae	80	5	Low (14.4)
	ERR514703_343306_L5091	5091	1	virus cat2	0.999045	0.00351235	1		VC_497_0	Unclassified	6	5	Low (8.39)
	ERR514703_343486_L5126	5126	0.384615	virus cat2	1	0	0.947		Singleton	Caudovirales;Myoviridae	14	0	Low (2.46)
	ERR514703_344285_L5670	5670	1	virus cat1	0.999975	0.000849762	1	vOTU_429634	VC_38_0	Caudovirales;Myoviridae;Llyrvirus	7	5	Low (3.01)
	ERR514703_344550_L6730	6730	0.5	virus cat1	1	0.00026437	0.967	vOTU_004110	Singleton	Caudovirales;Myoviridae	4	3	Low (3.55)
	ERR514703_344839_L8715	8715	0.461538	virus cat2	0.999954	0.00109525	0.993		VC_586_0	Caudovirales;Myoviridae	13	0	Low (4.62)
	ERR514703_344889_L10006	10006	0.461538	virus cat2	0.999996	0.000547624	0.973	vOTU_085671	VC_39_0	Caudovirales;Myoviridae	15	0	Low (5.32)
	ERR514703_346098_L9988	9988	0.153846	virus cat2	0.999854	0.00190724	1		VC_783_0	Unclassified	13	1	Low (3.36)
	ERR514703_346664_L23025	23025	0.7	virus cat2	1	0	0.993		Singleton	Caudovirales;Myoviridae	11	1	Low (2.64)
	ERR514703_351858_L7666	7666	0.875	virus cat1	0.999997	0.000509857	1		VC_38_0	Caudovirales;Myoviridae	9	6	Low (4.04)
	ERR514703_352166_L9813	9813	0.384615	virus cat2	0.981425	0.00908301	0.973		VC_168_0	Caudovirales;Myoviridae	11	0	Low (2.53)
	ERR514703_352584_L34594	34594	0.170732	virus cat3	0.971648	0.0105559	0.967		VC_980_0	Caudovirales;Myoviridae	41	0	Low (9.22)
	ERR514703_352706_L8440	8440	0.75	undetected	0.360588	0.105616	0.987	Sg_936822	VC_873_0	Unclassified	8	0	Low (1.81)
	ERR514703_353638_L15253	15253	0.5	virus cat2	0.987936	0.00785558	0.86		Singleton	Caudovirales;Myoviridae	24	0	Low (3.22)
	ERR514703_353713_L10472	10472	0.133333	virus cat2	0.363752	0.104917	0.98	vOTU_025038	VC_1002_0	Caudovirales	16	0	Low (14.14)
	ERR514703_354455_L8763	8763	0.714286	virus cat2	0.293407	0.120931	0.993		Singleton	Caudovirales	7	1	Low (15.33)
	ERR514703_357491_L10009	10009	0.9	undetected	0.98511	0.0085165	1		VC_745_0	Unclassified	11	3	Low (2.14)
	ERR514703_359974_L12601	12601	0.733333	virus cat2	0.999902	0.00158622	1		Singleton	Caudovirales;Myoviridae	17	6	Low (6.78)
	ERR514703_360331_L5858	5858	0.05	virus cat3	0.995008	0.00606164	0.88		Singleton	Unclassified	20	0	Not determined
	ERR514703_361011_L29700	29700	0.558824	virus cat2	0.999579	0.00273812	0.993		VC_1003_0	Caudovirales;Podoviridae	34	7	Low (25.7)
	ERR514703_361777_L5861	5861	0.333333	virus cat2	0.80015	0.0252285	0.96		Singleton	Caudovirales;Podoviridae	9	0	Low (9.45)
	ERR514703_362241_L5585	5585	0.8	virus cat2	0.999963	0.00105748	0.907		Singleton	Caudovirales;Myoviridae	11	0	Low (3.07)
	ERR514703_362483_L14007	14007	0.375	virus cat2	1	0	1	Sg_873776	VC_39_0	Caudovirales;Myoviridae;Llyrvirus	17	0	Low (7.34)
	ERR514703_362949_L7696	7696	0.263158	virus cat3	0.979033	0.00942292	0.953		VC_951_0	Caudovirales;Podoviridae	21	0	Low (12.63)
	ERR514703_363040_L8874	8874	0.777778	virus cat2	0.99967	0.00243598	0.993	vOTU_058277	Singleton	Caudovirales;Myoviridae	9	3	Low (3.85)
	ERR514703_363293_L12636	12636	0.266667	provirus cat3	0.996868	0.00534406	1		VC_1008_0	Unclassified	16	0	Low (1.45)
	ERR514703_364011_L33894	33894	0.388889	undetected	0.990001	0.00740237	1	Sg_937058	Singleton	Unclassified	36	3	Low (4.79)
	ERR514703_364238_L10126	10126	1	virus cat2	0.994138	0.00638266	1	Sg_396698	VC_755_0	Caudovirales;Podoviridae	8	6	Low (16.65)
	ERR514703_364374_L5757	5757	1	undetected	0.850119	0.0215084	0.993		VC_803_0	Unclassified	7	0	Low (1.24)
	ERR514703_364720_L11692	11692	0.5	virus cat2	1	0	0.98		VC_582_0	Caudovirales;Myoviridae	21	0	Low (6.04)
	ERR514703_365527_L8150	8150	0.166667	virus cat2	0.995457	0.00596722	1		VC_1009_0	Unclassified	7	1	Low (2.06)
	ERR514703_366525_L16063	16063	0.285714	virus cat2	1	0	0.94		Singleton	Caudovirales;Myoviridae	22	0	Low (7.65)
	ERR514703_366706_L16521	16521	0.75	undetected	0.510312	0.057104	1	vOTU_601662	VC_804_0	Caudovirales;Demerecviridae	14	0	Low (3.22)
	ERR514703_367052_L9731	9731	1	virus cat2	1	0	1	Sg_504482	Singleton	Caudovirales;Myoviridae;Bellamyvirus	3	3	Low (4.8)
	ERR514703_367846_L10515	10515	0.238095	undetected	0.99649	0.0055329	0.993		VC_822_0	Caudovirales;Myoviridae	22	0	Low (7.63)
	ERR514703_367902_L12924	12924	0.6	undetected	0.997018	0.00530629	1		VC_704_0	Caudovirales;Myoviridae;Salacisavirus	10	3	Low (7.7)
	ERR514703_368739_L17068	17068	0.5	undetected	0.991754	0.00704358	0.993		VC_1010_0	Caudovirales;Myoviridae;Mieseafarmvirus	16	0	Low (3.43)
	ERR514703_369408_L6076	6076	1	virus cat2	0.627957	0.0393345	1		Singleton	Caudovirales;Siphoviridae	6	2	Low (16.88)
	ERR514703_370800_L7574	7574	0.875	virus cat1	1	0	1		Singleton	Caudovirales;Myoviridae	10	5	Low (4.02)
	ERR514703_371451_L32746	32746	0.409091	undetected	0.685587	0.0342737	0.993		VC_799_0	Caudovirales;Myoviridae	22	0	Low (6.44)
	ERR514703_372209_L5347	5347	0.545455	virus cat2	1	0	0.987		Singleton	Caudovirales;Myoviridae	12	0	Low (2.82)
	ERR514703_372520_L7001	7001	0.75	virus cat1	0.608557	0.041374	1		VC_771_0	Caudovirales;Siphoviridae;Lacusarxvirus	8	1	Low (11.82)
	ERR514703_375207_L9607	9607	0.285714	virus cat2	0.613245	0.0407508	0.98		Singleton	Caudovirales	14	1	Low (12.15)
	ERR514703_375208_L7996	7996	0.384615	undetected	0.998957	0.00370119	0.807	vOTU_190904	Singleton	Unclassified	13	0	Low (8.66)
	ERR514703_375279_L9176	9176	0.625	undetected	0.23136	0.13717	1	Sg_937316	Singleton	Caudovirales;Myoviridae	9	0	Low (2)
	ERR514703_375423_L11584	11584	0.625	virus cat2	1	0	1	vOTU_015396	VC_682_0	Caudovirales;Myoviridae	8	3	Low (5.41)
	ERR514703_377041_L26503	26503	0.470588	virus cat1	0.995883	0.00583503	1		Singleton	Caudovirales;Myoviridae	35	2	Low (14.19)
	ERR514703_377178_L7486	7486	0.666667	provirus cat2	0.990003	0.00740237	1		Singleton	Caudovirales;Myoviridae	12	3	Low (3.97)
	ERR514703_377672_L27899	27899	0.272727	undetected	0.968031	0.0112546	1	Sg_937316	Singleton	Caudovirales;Myoviridae	22	0	Low (5.95)
	ERR514703_377693_L11442	11442	0.62963	virus cat1	0.769237	0.0278722	1		VC_590_0	Caudovirales;Myoviridae	29	1	Low (6.25)
	ERR514703_378118_L19146	19146	0.384615	virus cat2	0.619846	0.0400332	1		VC_576_0	Caudovirales;Siphoviridae	15	4	Low (38.27)
	ERR514703_378172_L21683	21683	0.615385	virus cat2	0.992105	0.0069114	1		VC_563_0	Caudovirales;Autographiviridae;Tangaroavirus	28	6	Low (47.85)
	ERR514703_379349_L44631	44631	0.151515	virus cat3	0.774363	0.027419	0.913	Sg_576994	VC_1011_0	Caudovirales	67	0	Low (33.58)
	ERR514703_379382_L6715	6715	0.266667	undetected	1	0.00026437	0.967		Singleton	Caudovirales;Myoviridae	16	0	Low (3.54)
	ERR514703_379758_L6379	6379	0.5	virus cat2	0.989863	0.00744014	1		Singleton	Caudovirales;Myoviridae;Llyrvirus	4	0	Not determined
	ERR514703_379863_L10765	10765	0.615385	virus cat2	0.998233	0.00443765	1		VC_447_0	Caudovirales;Myoviridae	13	5	Low (5.75)
	ERR514703_380027_L9982	9982	0.684211	undetected	0.783607	0.0266259	1	vOTU_256064	VC_707_0	Unclassified	20	1	Low (5.23)
	ERR514703_380323_L17942	17942	0.75	virus cat2	0.999713	0.00228492	1		Singleton	Caudovirales;Podoviridae	21	6	Low (29.3)
	ERR514703_383091_L5075	5075	0.2	virus cat2	0.99962	0.00258705	0.96		VC_984_0	Caudovirales;Myoviridae	6	0	Low (2.73)
	ERR514703_383529_L44862	44862	0.173913	undetected	0.79966	0.0253418	0.893		Singleton	Caudovirales	46	0	Low (10.28)
	ERR514703_384649_L13597	13597	0.625	virus cat2	0.900601	0.0176562	0.913		VC_907_0	Caudovirales	24	0	Low (11.78)
	ERR514703_386199_L12615	12615	0.625	virus cat2	0.869408	0.0201677	1		VC_576_0	Caudovirales;Siphoviridae	9	2	Low (30.34)
	ERR514703_386427_L5321	5321	0.545455	virus cat2	1	0	0.993		Singleton	Caudovirales;Myoviridae	12	0	Low (2.73)
	ERR514703_387202_L14575	14575	0.3	undetected	0.960765	0.0122366	0.993	Sg_169314	VC_802_0	Unclassified	20	0	Low (3.12)
	ERR514703_387879_L6849	6849	0.875	undetected	0.772177	0.0275889	0.873		VC_182_0	Caudovirales;Myoviridae;Polybotosvirus	9	0	Low (1.61)
	ERR514703_389178_L13714	13714	0.466667	virus cat2	0.998621	0.00411662	1		Singleton	Caudovirales;Myoviridae	31	2	Low (7.45)
	ERR514703_389722_L7288	7288	0.222222	virus cat2	0.998473	0.00426769	0.853		Singleton	Caudovirales;Myoviridae	10	0	Low (0.47)
	ERR514703_392767_L6682	6682	0.814815	virus cat2	1	0	0.98	vOTU_546765	VC_592_0	Caudovirales;Myoviridae	27	0	Low (3.39)
	ERR514703_393139_L5340	5340	0.111111	virus cat2	1	0	0.9		Singleton	Caudovirales;Myoviridae	9	0	Low (0.86)
	ERR514703_393751_L41299	41299	0.612245	virus cat2	0.924445	0.0159566	1	Sg_879164	Singleton	Caudovirales;Podoviridae	49	7	Medium (67.7)
	ERR514703_394355_L5020	5020	0.333333	virus cat2	0.987644	0.00787446	0.813		Singleton	Caudovirales;Autographiviridae	9	0	Low (11.05)
	ERR514703_396036_L13549	13549	1	virus cat2	0.999899	0.00164287	1	vOTU_053470	VC_720_0	Caudovirales;Myoviridae	6	5	Low (7.18)
	ERR514703_396794_L8297	8297	0.545455	virus cat2	0.999974	0.000887529	0.993		VC_948_0	Caudovirales;Myoviridae	11	3	Low (7.05)
	ERR514703_39729_L11994	11994	0.75	virus cat2	0.999903	0.00156734	1		Singleton	Caudovirales;Podoviridae	9	4	Low (19.65)
	ERR514703_397359_L15561	15561	0.642857	undetected	0.528301	0.0527985	1		VC_805_0	Caudovirales;Myoviridae	14	0	Low (3.33)
	ERR514703_397601_L14356	14356	0.529412	virus cat2	0.997342	0.0050608	1		Singleton	Caudovirales;Myoviridae	17	3	Low (6.86)
	ERR514703_398470_L10537	10537	0.52381	virus cat1	0.84084	0.0221505	1		Singleton	Caudovirales;Myoviridae;Aurunvirus	22	2	Low (6.53)
	ERR514703_398582_L8757	8757	0.5	virus cat2	0.987184	0.00800665	0.987	vOTU_312023	Singleton	Unclassified	16	3	Low (14.41)
	ERR514703_399557_L18630	18630	0.526316	undetected	0.732306	0.0304026	1		VC_1016_0	Caudovirales;Myoviridae;Eurybiavirus	20	0	Low (5.3)
	ERR514703_399612_L14307	14307	0.555556	virus cat1	1	0.000283254	1		VC_1017_0	Caudovirales;Myoviridae;Atlauavirus	9	4	Low (6.85)
	ERR514703_39983_L40993	40993	0.466667	virus cat1	0.497702	0.065054	1		VC_593_0	Caudovirales	61	6	Complete (100)
	ERR514703_400395_L6270	6270	0.7	virus cat2	0.999853	0.00190724	0.92		Singleton	Caudovirales;Podoviridae;Kafunavirus	10	0	Low (10.19)
	ERR514703_400443_L23619	23619	0.5	virus cat1	1	0.00026437	1		VC_784_0	Caudovirales;Myoviridae	21	7	Low (11.23)
	ERR514703_400493_L7643	7643	0.7	virus cat1	0.989251	0.00757232	0.993		Singleton	Caudovirales;Myoviridae	10	6	Low (4.11)
	ERR514703_401167_L6783	6783	0.5	virus cat2	0.998935	0.00372007	0.98	Sg_877265	VC_612_0	Caudovirales;Myoviridae	16	0	Low (3.04)
	ERR514703_401590_L10964	10964	0.375	undetected	0.948965	0.0138228	1		Singleton	Caudovirales;Myoviridae;Chakrabartyvirus	18	0	Low (2.35)
	ERR514703_402581_L5112	5112	0.571429	virus cat2	0.98888	0.00764786	0.973		Singleton	Caudovirales;Siphoviridae	8	0	Not determined
	ERR514703_404593_L5958	5958	1	virus cat2	0.999943	0.00124632	1	vOTU_234531	Singleton	Caudovirales;Myoviridae	5	3	Low (2.86)
	ERR514703_405593_L7394	7394	0.428571	virus cat2	0.999682	0.0024171	0.993		Singleton	Caudovirales	15	2	Low (18.07)
	ERR514703_406495_L13262	13262	0.391304	undetected	0.949018	0.0138228	0.967		VC_937_0	Caudovirales;Siphoviridae;Bantamvirus	23	0	Low (6.25)
	ERR514703_406504_L6606	6606	0.428571	virus cat2	0.999872	0.00177506	0.847		Singleton	Caudovirales;Myoviridae	16	0	Low (3.11)
	ERR514703_406563_L34253	34253	0.25	virus cat2	0.96747	0.0112546	0.927		VC_170_0	Caudovirales;Myoviridae	57	0	Low (17.51)
	ERR514703_406965_L28377	28377	0.241379	virus cat1	0.999554	0.00277589	1		VC_584_0	Caudovirales;Myoviridae	31	2	Low (14.71)
	ERR514703_408448_L6529	6529	0.153846	virus cat2	0.992148	0.0069114	0.96		Singleton	Caudovirales;Autographiviridae	14	0	Low (20.34)
	ERR514703_409448_L15439	15439	0.75	virus cat2	0.834501	0.0225848	1		VC_1022_0	Caudovirales;Podoviridae	14	4	Low (43.19)
	ERR514703_409624_L12691	12691	0.5	virus cat1	0.999418	0.00300249	1		Singleton	Caudovirales;Myoviridae	12	3	Low (7.27)
	ERR514703_410275_L6950	6950	0.2	virus cat2	0.88659	0.0187892	0.993		VC_1024_0	Caudovirales;Myoviridae	6	1	Not determined
	ERR514703_410529_L16141	16141	0.428571	undetected	0.912882	0.0168064	0.993		VC_704_0	Caudovirales;Myoviridae;Salacisavirus	14	3	Low (6.39)
	ERR514703_411398_L5488	5488	0.545455	undetected	0.949238	0.013785	0.807		VC_169_0	Unclassified	12	0	Low (1.33)
	ERR514703_411901_L7779	7779	0.444444	undetected	0.955171	0.0130108	0.947		VC_1025_0	Unclassified	9	0	Low (2.66)
	ERR514703_412730_L28275	28275	0.357143	virus cat3	0.9572	0.0127842	1		VC_916_0	Unclassified	29	0	Low (6.06)
	ERR514703_413110_L7037	7037	0.333333	virus cat2	1	0	0.927		VC_712_0	Caudovirales;Myoviridae	10	0	Low (3.86)
	ERR514703_413744_L5941	5941	0.333333	virus cat2	0.999732	0.00226603	0.827	vOTU_320320	VC_1026_0	Caudovirales;Myoviridae	7	0	Low (1.92)
	ERR514703_414747_L18006	18006	0.833333	virus cat2	0.987377	0.00798776	1		Singleton	Caudovirales;Myoviridae	19	2	Low (5.81)
	ERR514703_415360_L7254	7254	0.428571	virus cat1	0.608137	0.0414306	1		VC_616_0	Caudovirales;Myoviridae;Aurunvirus	9	1	Low (7.65)
	ERR514703_417127_L13161	13161	0.909091	undetected	0.451371	0.0831445	0.987	Sg_936822	VC_745_0	Unclassified	12	3	Low (2.82)
	ERR514703_417752_L9275	9275	1	undetected	0.594507	0.0430735	0.987		Singleton	Unclassified	6	0	Low (1.99)
	ERR514703_418517_L5869	5869	0.5	virus cat2	0.995758	0.00583503	1		VC_858_0	Caudovirales;Siphoviridae	9	0	Low (9.13)
	ERR514703_418532_L17813	17813	0.318182	virus cat2	1	0	0.96		Singleton	Caudovirales;Myoviridae;Llyrvirus	23	0	Low (8.56)
	ERR514703_419277_L5646	5646	0.636364	virus cat2	1	0	0.987		Singleton	Caudovirales;Myoviridae	13	0	Low (2.98)
	ERR514703_421494_L6364	6364	0.8	virus cat2	0.999897	0.00166176	0.967		Singleton	Caudovirales;Myoviridae;Tegunavirus	10	0	Low (3.6)
	ERR514703_421970_L13457	13457	0.8125	virus cat1	0.999869	0.00181283	1		VC_38_0	Caudovirales;Myoviridae	17	8	Low (7.13)
	ERR514703_422238_L12801	12801	1	virus cat2	0.999418	0.00300249	1	vOTU_131323	VC_177_0	Caudovirales;Myoviridae;Polybotosvirus	5	1	Low (3.12)
	ERR514703_422967_L18452	18452	0.352941	virus cat2	0.999662	0.00243598	1		Singleton	Caudovirales;Myoviridae	7	4	Low (7.8)
	ERR514703_423374_L11247	11247	0.4	undetected	0.526971	0.0530063	1		VC_801_0	Caudovirales;Myoviridae	15	0	Low (2.41)
	ERR514703_423469_L26510	26510	0.0882353	virus cat2	0.802066	0.0250585	0.987	vOTU_025038	VC_888_0	Caudovirales;Myoviridae	35	2	Low (34.2)
	ERR514703_424741_L16782	16782	0.647059	virus cat2	0.999827	0.00198278	1	Sg_624785	Singleton	Caudovirales;Myoviridae	17	10	Low (8.96)
	ERR514703_425742_L19569	19569	0.928571	virus cat1	1	0.00026437	1		VC_43_0	Caudovirales;Myoviridae	15	10	Low (10.4)
	ERR514703_427953_L15243	15243	0.269231	undetected	0.999955	0.00109525	0.973		Singleton	Caudovirales	27	0	Low (16.51)
	ERR514703_428335_L6270	6270	0.571429	virus cat2	1	0	0.86		Singleton	Caudovirales;Myoviridae	8	0	Low (3.23)
	ERR514703_429439_L7127	7127	0.625	virus cat2	0.736302	0.0300438	1		Singleton	Caudovirales;Siphoviridae	9	1	Low (16.72)
	ERR514703_429842_L6779	6779	0.0625	virus cat3	0.998649	0.00409774	0.96		Singleton	Caudovirales;Myoviridae	17	0	Low (8.75)
	ERR514703_430969_L5203	5203	0.555556	virus cat2	0.811254	0.0243032	0.853		VC_184_0	Caudovirales;Myoviridae;Polybotosvirus	10	0	Low (1.68)
	ERR514703_431175_L16130	16130	0.75	virus cat2	0.97738	0.00959287	1		Singleton	Caudovirales;Myoviridae	7	4	Low (8.34)
	ERR514703_431697_L41518	41518	0.339286	virus cat1	0.534307	0.0515145	1		Singleton	Caudovirales;Siphoviridae	56	7	High (98.73)
	ERR514703_432762_L5348	5348	0.277778	virus cat3	1	0	0.94		VC_605_0	Caudovirales;Myoviridae	18	0	Low (2.95)
	ERR514703_433625_L6306	6306	0.666667	virus cat2	1	0	1		Singleton	Caudovirales;Myoviridae	6	1	Low (3.31)
	ERR514703_433626_L12903	12903	0.666667	undetected	0.532869	0.0518921	1		VC_916_0	Unclassified	13	0	Low (1.87)
	ERR514703_435405_L5650	5650	0.222222	virus cat2	0.587017	0.0437155	0.927		Singleton	Caudovirales;Myoviridae	11	0	Low (1.79)
	ERR514703_435999_L19978	19978	0.357143	undetected	0.999138	0.00336128	1	Sg_026918	Singleton	Caudovirales;Myoviridae	14	0	Not determined
	ERR514703_437029_L6897	6897	0.777778	virus cat1	0.999957	0.00107636	1	vOTU_361373	VC_38_0	Caudovirales;Myoviridae;Llyrvirus	10	2	Low (3.63)
	ERR514703_437348_L5676	5676	0.2	virus cat1	0.272046	0.126671	0.933		VC_621_0	Caudovirales;Myoviridae;Aurunvirus	6	0	Low (3.52)
	ERR514703_438123_L27343	27343	0.428571	undetected	0.91882	0.0164287	1	vOTU_041037	VC_804_0	Caudovirales;Siphoviridae	22	1	Low (4.45)
	ERR514703_43900_L12458	12458	1	virus cat1	0.998441	0.00426769	1	vOTU_361718	Singleton	Caudovirales;Myoviridae	10	7	Low (6.67)
	ERR514703_440037_L6362	6362	0.4	virus cat1	0.818646	0.0238689	0.987		VC_171_0	Caudovirales;Myoviridae	10	1	Low (1.67)
	ERR514703_441696_L14565	14565	0.538462	undetected	0.998948	0.00370119	0.967		Singleton	Caudovirales;Myoviridae	14	0	Low (5.8)
	ERR514703_442491_L11952	11952	0.5	virus cat2	0.999998	0.000434323	1		Singleton	Caudovirales;Myoviridae	7	3	Low (6.18)
	ERR514703_442492_L34062	34062	0.666667	virus cat2	0.999965	0.00105748	1		VC_62_0	Caudovirales;Myoviridae;Bellamyvirus	43	8	Low (17.28)
	ERR514703_444628_L11023	11023	0.833333	virus cat2	0.999842	0.00192613	1		VC_591_0	Caudovirales;Myoviridae;Bellamyvirus	12	2	Low (5.36)
	ERR514703_445467_L8807	8807	0.5	virus cat2	0.908765	0.0170897	0.887	vOTU_018311	VC_731_0	Caudovirales;Myoviridae	13	0	Low (4.63)
	ERR514703_446744_L33429	33429	0.392157	virus cat2	0.973237	0.0101783	0.993		Singleton	Caudovirales;Myoviridae	51	2	Low (15.73)
	ERR514703_446930_L6351	6351	0.714286	virus cat1	0.999939	0.00128408	1	vOTU_004110	VC_38_0	Caudovirales;Myoviridae	8	4	Low (3.36)
	ERR514703_447298_L30939	30939	0.941176	virus cat2	0.960565	0.0123121	1		VC_595_0	Caudovirales;Myoviridae	18	10	Low (14.77)
	ERR514703_448738_L7944	7944	0.666667	virus cat1	0.999955	0.00109525	1		Singleton	Caudovirales;Myoviridae;Llyrvirus	13	5	Low (3.37)
	ERR514703_448891_L11262	11262	1	virus cat2	1	0.000283254	1	Sg_316171	Singleton	Caudovirales;Myoviridae;Bellamyvirus	6	4	Low (5.99)
	ERR514703_450627_L6022	6022	0.2	virus cat2	0.998536	0.00422993	0.973	vOTU_002491	Singleton	Caudovirales;Myoviridae	5	0	Low (3.17)
	ERR514703_451652_L9452	9452	0.4	virus cat2	0.996903	0.00534406	1		Singleton	Caudovirales;Autographiviridae	16	2	Low (20.89)
	ERR514703_452935_L14690	14690	0.285714	virus cat2	0.999979	0.000849762	0.98	vOTU_058277	VC_720_0	Caudovirales;Myoviridae	3	3	Low (7.01)
	ERR514703_453089_L24082	24082	0.212121	virus cat3	0.999999	0.000396556	0.92		Singleton	Unclassified	34	0	Low (21.21)
	ERR514703_454090_L10840	10840	0.413793	virus cat3	0.148115	0.165401	0.927		VC_919_0	Caudovirales	30	0	Low (9.78)
	ERR514703_454157_L5468	5468	0.714286	undetected	0.999998	0.000434323	1		VC_591_0	Caudovirales;Myoviridae	8	2	Low (2.72)
	ERR514703_45641_L13266	13266	0.708333	virus cat2	0.999273	0.00313468	0.96	Sg_884929	Singleton	Caudovirales;Myoviridae	26	0	Low (7.15)
	ERR514703_49069_L9641	9641	0.666667	virus cat2	1	0.00026437	1		VC_511_0	Caudovirales;Siphoviridae;Inhavirus	10	1	Low (29.87)
	ERR514703_49414_L5070	5070	0	virus cat2	0.999437	0.00296473	0.953		Singleton	Caudovirales;Herelleviridae	5	0	Low (3.07)
	ERR514703_51631_L8144	8144	0.304348	virus cat2	1	0	0.973		Singleton	Caudovirales;Myoviridae	25	0	Low (4.61)
	ERR514703_51862_L14389	14389	0.6	virus cat2	0.999909	0.00156734	0.973		VC_742_0	Caudovirales;Myoviridae	16	0	Low (6.59)
	ERR514703_54325_L22657	22657	0.769231	undetected	0.99788	0.00470202	1	vOTU_007421	Singleton	Caudovirales;Myoviridae	14	5	Low (13.88)
	ERR514703_55234_L9574	9574	0.6	virus cat2	0.915818	0.016542	1		VC_770_0	Caudovirales;Autographiviridae	17	2	Low (16.54)
	ERR514703_57205_L25145	25145	0.48	undetected	0.756383	0.028873	1		VC_803_0	Unclassified	26	1	Low (5.39)
	ERR514703_57254_L6969	6969	0.454545	undetected	0.996799	0.00538183	0.94	vOTU_173227	Singleton	Unclassified	12	0	Low (3.65)
	ERR514703_57691_L5757	5757	1	virus cat1	1	0	1	vOTU_429634	Singleton	Caudovirales;Myoviridae;Llyrvirus	6	4	Low (3.06)
	ERR514703_63935_L5458	5458	0.2	virus cat2	0.5739	0.0451507	0.9		VC_623_0	Caudovirales;Myoviridae;Aurunvirus	6	0	Low (3.38)
	ERR514703_68376_L5309	5309	0.5	virus cat2	1	0	0.98		Singleton	Caudovirales;Myoviridae	8	0	Low (1.55)
	ERR514703_69389_L13987	13987	0.578947	virus cat2	0.997496	0.00500415	0.993		Singleton	Caudovirales;Podoviridae	19	0	Low (12.06)
	ERR514703_75303_L8647	8647	0.857143	undetected	0.997918	0.00464537	1		Singleton	Unclassified	7	0	Low (1.85)
	ERR514703_78940_L5302	5302	0.5	virus cat2	0.999931	0.00135962	0.993		VC_569_0	Caudovirales;Autographiviridae	13	1	Low (11.8)
	ERR514703_8160_L7456	7456	0.857143	virus cat1	0.999996	0.000528741	1		Singleton	Caudovirales;Myoviridae	8	5	Low (3.98)
	ERR514703_82900_L20839	20839	0.4	virus cat2	0.997768	0.00481532	0.92		Singleton	Caudovirales;Myoviridae	31	0	Low (11.18)
	ERR514703_84448_L5570	5570	0.545455	virus cat2	0.789778	0.0261538	0.973		Singleton	Caudovirales;Autographiviridae	12	0	Low (8.87)
	ERR514703_84585_L6134	6134	0	virus cat1	0.7913	0.0260216	undetected		VC_619_0	Caudovirales;Myoviridae;Aurunvirus	5	ND	Low (3.8)
	ERR514703_86706_L8189	8189	0.6	virus cat2	0.98268	0.00895083	1		VC_840_0	Caudovirales;Myoviridae;Bellamyvirus	15	1	Low (13.15)
	ERR514703_87697_L7971	7971	1	virus cat2	0.586065	0.0438477	1		VC_689_0	Caudovirales;Siphoviridae	6	3	Low (10.28)
	ERR514703_89268_L9489	9489	0.4	virus cat2	0.998522	0.00422993	0.973		Singleton	Caudovirales;Myoviridae	12	0	Low (5.15)
	ERR514703_91114_L16208	16208	0.277778	undetected	0.996557	0.00549513	1		Singleton	Caudovirales;Myoviridae	18	0	Low (6.75)
	ERR514703_93548_L8602	8602	0.692308	virus cat2	0.949087	0.013785	0.993		VC_821_0	Unclassified	14	4	Low (8.24)
	ERR514703_9355_L28741	28741	0.636364	virus cat2	0.999984	0.000830878	1		VC_62_0	Caudovirales;Myoviridae	35	12	Low (13.53)
	ERR514703_94469_L5679	5679	0.2	virus cat2	0.538685	0.0506458	0.913		Singleton	Unclassified	6	0	Low (7.17)
	ERR514703_96725_L7753	7753	0.857143	virus cat2	0.999975	0.000849762	1	vOTU_134053	VC_42_0	Caudovirales;Myoviridae	8	5	Low (3.56)
	ERR514703_99025_L5228	5228	1	virus cat1	0.999419	0.00300249	1		Singleton	Caudovirales;Myoviridae	4	3	Low (2.8)
	ERR514704_101320_L5779	5779	0.666667	virus cat1	0.999882	0.00177506	1		VC_970_0	Unclassified	7	2	Low (3.75)
	ERR514704_102445_L13263	13263	0.611111	virus cat2	0.891785	0.018336	0.847	vOTU_208011	VC_164_0	Caudovirales;Myoviridae	20	0	Low (3.36)
	ERR514704_102837_L5853	5853	0.222222	virus cat1	0.998675	0.00402221	0.993		Singleton	Caudovirales	10	1	Low (17.22)
	ERR514704_103367_L8196	8196	0.181818	virus cat2	0.999992	0.000623159	0.993		Singleton	Caudovirales	12	0	Low (3.1)
	ERR514704_103577_L6804	6804	0.0769231	virus cat3	0.986279	0.00825213	0.967		VC_1044_0	Caudovirales;Autographiviridae	14	0	Low (17.27)
	ERR514704_104084_L5076	5076	0.166667	virus cat2	0.275209	0.125859	0.927		Singleton	Caudovirales;Siphoviridae	9	0	Low (12.58)
	ERR514704_104604_L5908	5908	0.272727	virus cat2	0.866874	0.0203376	1		VC_1045_0	Caudovirales;Myoviridae	11	1	Low (2.88)
	ERR514704_105961_L11960	11960	0.380952	virus cat2	1	0	1		VC_511_0	Caudovirales;Siphoviridae	23	1	Low (38.11)
	ERR514704_106423_L25985	25985	0.369565	virus cat3	0.988848	0.00764786	1		VC_173_0	Caudovirales;Myoviridae	47	1	Low (7.06)
	ERR514704_109935_L5647	5647	0.0625	virus cat3	1	0	0.933		Singleton	Caudovirales;Siphoviridae	17	0	Low (5.02)
	ERR514704_110376_L6933	6933	0.8	virus cat2	0.995597	0.0058728	1		VC_1046_0	Caudovirales;Podoviridae	6	3	Low (15.8)
	ERR514704_110947_L14335	14335	0.75	undetected	1	0	0.92		VC_1047_0	Unclassified	7	1	Low (4.91)
	ERR514704_110964_L7100	7100	0.333333	undetected	0.941932	0.0145781	0.993		Singleton	Caudovirales	16	1	Low (38.86)
	ERR514704_110986_L5824	5824	0.625	virus cat1	1	0	1	Sg_732449	VC_470_0	Caudovirales;Podoviridae	9	3	Low (16.06)
	ERR514704_112026_L7741	7741	0.833333	virus cat2	0.999997	0.000509857	0.993		VC_1046_0	Caudovirales;Podoviridae	7	3	Low (16.89)
	ERR514704_112696_L5545	5545	0.6	virus cat2	0.854144	0.0212252	1		Singleton	Unclassified	6	2	Low (3.37)
	ERR514704_112917_L7123	7123	0.714286	virus cat1	0.99782	0.0047209	1		VC_465_0	Caudovirales;Podoviridae	8	2	Low (13.3)
	ERR514704_112928_L8123	8123	0.444444	virus cat1	0.789375	0.0262104	1		Singleton	Caudovirales;Myoviridae;Aurunvirus	9	4	Low (5.03)
	ERR514704_113488_L11097	11097	0.461538	undetected	0.978345	0.00951734	0.627		Singleton	Caudovirales;Myoviridae	13	0	Not determined
	ERR514704_114973_L25209	25209	0.27027	virus cat3	0.437725	0.0868457	0.993	Sg_727866	VC_814_0	Caudovirales	37	1	Low (17.81)
	ERR514704_115333_L12921	12921	0.272727	undetected	0.999973	0.000906413	0.833		Singleton	Caudovirales;Myoviridae	24	0	Low (5.73)
	ERR514704_116949_L6804	6804	0.3125	virus cat3	0.964248	0.0116701	0.993		VC_1055_0	Caudovirales;Podoviridae	18	1	Low (13.76)
	ERR514704_117410_L20569	20569	0.388889	virus cat2	0.998829	0.00387114	1		Singleton	Caudovirales;Podoviridae	36	5	Medium (61.32)
	ERR514704_117461_L8767	8767	0.866667	virus cat2	0.829306	0.0230191	1		VC_988_0	Caudovirales	16	2	Low (14.38)
	ERR514704_117937_L11233	11233	0.294118	provirus cat2	0.999991	0.000660926	0.633		Singleton	Caudovirales;Myoviridae	18	0	Low (5.08)
	ERR514704_118229_L18768	18768	0.538462	undetected	1	0.00026437	1		VC_1058_0	Caudovirales;Myoviridae;Thornevirus	14	0	Low (6.08)
	ERR514704_118555_L5641	5641	0.4	virus cat2	0.993923	0.00649596	0.86		VC_1066_0	Unclassified	5	0	Low (9.12)
	ERR514704_118768_L13997	13997	1	undetected	1	0.00026437	1		VC_1047_0	Unclassified	8	1	Low (4.8)
	ERR514704_119115_L25075	25075	0.288889	virus cat3	0.988337	0.00783669	0.987		VC_1071_0	Caudovirales;Siphoviridae	45	2	Low (26.87)
	ERR514704_119331_L16618	16618	0.333333	virus cat2	0.996133	0.00570285	1		Singleton	Unclassified	19	3	Medium (67.86)
	ERR514704_119586_L7420	7420	0.75	virus cat1	0.999999	0.000339905	1		VC_465_0	Caudovirales;Podoviridae	8	2	Low (13.78)
	ERR514704_120781_L15076	15076	0.761905	virus cat2	0.997377	0.00504192	1	Sg_871721	VC_772_0	Caudovirales	23	1	Low (24.77)
	ERR514704_121015_L35832	35832	0.894737	virus cat2	0.984167	0.00868646	0.993	vOTU_352737	VC_595_0	Caudovirales;Myoviridae	20	10	Low (17.15)
	ERR514704_121767_L7890	7890	0.6	virus cat2	0.990916	0.0072513	1		Singleton	Caudovirales;Myoviridae	11	6	Low (5.49)
	ERR514704_122767_L78825	78825	0.186667	virus cat3	0.904497	0.0173918	0.993		Singleton	Caudovirales;Myoviridae	76	0	Low (10.23)
	ERR514704_123294_L8538	8538	0.333333	virus cat2	0.930678	0.0155412	0.893		Singleton	Caudovirales;Myoviridae	14	0	Low (4.59)
	ERR514704_123503_L52376	52376	0.460317	virus cat2	0.984566	0.00859204	0.993		Singleton	Caudovirales;Podoviridae	65	7	Medium (85.25)
	ERR514704_125492_L7176	7176	0.3125	undetected	0.999993	0.000604275	0.96		VC_1070_0	Caudovirales;Siphoviridae	17	0	Low (8.45)
	ERR514704_125949_L7408	7408	0.3125	virus cat2	0.825454	0.023359	0.953		Singleton	Unclassified	17	0	Not determined
	ERR514704_126489_L8299	8299	0.75	virus cat1	0.993029	0.00674145	1		Singleton	Caudovirales;Myoviridae	9	1	Low (1.83)
	ERR514704_128869_L13223	13223	0.296296	virus cat2	0.966846	0.0114246	0.98		VC_446_0	Caudovirales;Myoviridae	28	0	Low (5.21)
	ERR514704_131275_L20964	20964	0.258065	virus cat3	0.989723	0.00747791	0.993		VC_1080_0	Caudovirales	32	1	Low (35.46)
	ERR514704_131500_L9719	9719	0.625	virus cat1	1	0	1		Singleton	Caudovirales;Myoviridae	9	2	Low (5.34)
	ERR514704_131825_L19822	19822	0.75	virus cat2	0.996449	0.0055329	1	vOTU_683385	Singleton	Caudovirales;Myoviridae;Polybotosvirus	20	5	Low (5.13)
	ERR514704_132416_L25503	25503	0.0444444	virus cat3	0.996976	0.00530629	0.98		VC_816_0	Caudovirales;Myoviridae	46	0	Low (16.85)
	ERR514704_132593_L10347	10347	1	virus cat2	0.999037	0.00355012	1		VC_178_0	Caudovirales;Myoviridae	8	3	Low (2.72)
	ERR514704_133472_L14197	14197	0.9375	virus cat1	0.999857	0.00190724	1	vOTU_188124	VC_38_0	Caudovirales;Myoviridae	17	8	Low (7.57)
	ERR514704_133517_L85382	85382	0.65	provirus cat1	0.979198	0.00942292	1		VC_48_0	Caudovirales;Myoviridae	101	29	Medium (51.73)
	ERR514704_133927_L7723	7723	0.307692	virus cat2	0.9121	0.0168631	1		Singleton	Caudovirales;Myoviridae	14	1	Low (6.47)
	ERR514704_135128_L10448	10448	0.666667	virus cat2	0.876448	0.0196956	0.993		VC_167_0	Caudovirales;Myoviridae	10	2	Low (2.67)
	ERR514704_135442_L42408	42408	0.188406	virus cat2	0.868649	0.0202243	1		Singleton	Caudovirales;Myoviridae	69	1	Low (13.77)
	ERR514704_135548_L5574	5574	0.444444	virus cat2	0.999966	0.00105748	0.893		VC_1033_0	Caudovirales	10	0	Not determined
	ERR514704_136585_L19110	19110	0.615385	undetected	0.779005	0.0269658	1		Singleton	Caudovirales;Myoviridae	15	4	Low (9.47)
	ERR514704_136674_L6299	6299	0.333333	virus cat2	0.97173	0.010537	0.987	vOTU_426906	Singleton	Caudovirales	13	0	Low (10.69)
	ERR514704_136712_L11390	11390	0.6	virus cat2	0.999998	0.000434323	1		Singleton	Caudovirales;Autographiviridae;Paadamvirus	6	2	Low (24.51)
	ERR514704_137585_L20808	20808	0.6	virus cat2	0.790123	0.0261349	1		VC_46_0	Caudovirales;Myoviridae	21	8	Low (10.51)
	ERR514704_138052_L17103	17103	0.386364	virus cat2	0.999942	0.00124632	0.993		VC_1052_0	Caudovirales	44	1	Low (43.68)
	ERR514704_138497_L21473	21473	0.904762	virus cat1	0.997262	0.00507969	1		VC_43_0	Caudovirales;Myoviridae	22	10	Low (11.53)
	ERR514704_138662_L11823	11823	0.333333	undetected	0.95659	0.0128031	1		Singleton	Caudovirales;Myoviridae	16	2	Low (8.41)
	ERR514704_139246_L9314	9314	0.294118	undetected	0.97727	0.00961175	0.953		VC_1083_0	Caudovirales;Siphoviridae	18	0	Low (21.42)
	ERR514704_139414_L5524	5524	0.214286	virus cat2	0.0750153	0.208003	0.98		Singleton	Caudovirales;Siphoviridae	14	0	Low (15.54)
	ERR514704_139540_L11682	11682	0.333333	virus cat2	0.997823	0.0047209	0.86		Singleton	Caudovirales;Myoviridae	17	0	Low (3.26)
	ERR514704_139744_L7551	7551	0.333333	virus cat2	0.999992	0.000623159	1		Singleton	Unclassified	4	1	Low (25.3)
	ERR514704_140052_L58848	58848	0.261364	virus cat2	0.683028	0.034557	1		VC_238_0	Caudovirales;Siphoviridae	88	9	Medium (72.97)
	ERR514704_140956_L5781	5781	0.333333	virus cat2	0.946282	0.0140872	0.993		Singleton	Caudovirales;Podoviridae;Baltimorevirus	5	1	Low (16.07)
	ERR514704_141303_L14379	14379	0.304348	virus cat2	0.999888	0.00173729	0.993		Singleton	Caudovirales;Myoviridae	24	0	Low (6.3)
	ERR514704_141923_L37835	37835	0.103448	virus cat3	0.51337	0.0562354	0.947		VC_1011_0	Caudovirales;Myoviridae	58	0	Low (18.49)
	ERR514704_142382_L30552	30552	0.583333	undetected	0.666614	0.0358033	1		VC_813_0	Caudovirales;Siphoviridae	12	7	Low (24.95)
	ERR514704_142651_L7714	7714	0.5	virus cat2	0.995309	0.0059861	0.993		Singleton	Unclassified	8	1	Low (4.93)
	ERR514704_142838_L7196	7196	0.2	virus cat2	1	0.00026437	0.747		Singleton	Caudovirales;Myoviridae	12	0	Low (3.14)
	ERR514704_143728_L9236	9236	0.222222	virus cat3	0.99997	0.00101971	0.987		VC_811_0	Unclassified	28	0	Low (3.92)
	ERR514704_144890_L21981	21981	0.392857	virus cat2	0.952595	0.0133318	1		VC_1098_0	Caudovirales	29	4	Medium (75.57)
	ERR514704_145940_L5068	5068	0	virus cat1	0.999998	0.000434323	1		Singleton	Caudovirales;Myoviridae	5	4	Low (2.67)
	ERR514704_146705_L6783	6783	0.181818	virus cat2	0.839229	0.0223204	0.993		Singleton	Caudovirales	12	1	Low (2.71)
	ERR514704_147376_L14920	14920	0.666667	virus cat1	0.797764	0.0255117	1		VC_688_0	Caudovirales;Siphoviridae	15	4	Low (41.55)
	ERR514704_147861_L11268	11268	0.666667	virus cat2	0.993287	0.0066848	1		Singleton	Caudovirales	17	2	Low (19.02)
	ERR514704_148091_L5893	5893	0.25	virus cat2	0.933689	0.0152579	0.767		VC_1102_0	Caudovirales;Podoviridae	9	0	Not determined
	ERR514704_148378_L5635	5635	0.222222	virus cat2	0.705096	0.032612	0.973		Singleton	Caudovirales;Myoviridae	10	1	Low (1.57)
	ERR514704_148594_L7930	7930	0.416667	undetected	0.834853	0.0225659	0.94		Singleton	Caudovirales	14	0	Low (5.54)
	ERR514704_148884_L7005	7005	0.230769	virus cat2	0.988599	0.00774228	0.9		VC_515_0	Caudovirales	14	0	Low (4.73)
	ERR514704_149785_L35729	35729	0.333333	undetected	0.996082	0.00574062	0.987		VC_862_0	Caudovirales;Siphoviridae	22	1	Low (8.38)
	ERR514704_150747_L5367	5367	0.363636	virus cat3	0.955285	0.0130108	1		Singleton	Caudovirales;Myoviridae	11	3	Low (14.49)
	ERR514704_151170_L15597	15597	0.6875	virus cat1	0.98571	0.0084032	1	vOTU_208914	Singleton	Caudovirales;Myoviridae	18	4	Low (4.1)
	ERR514704_152087_L8953	8953	0.25	virus cat3	0.999245	0.00321021	0.967		Singleton	Caudovirales;Myoviridae	22	0	Low (2.36)
	ERR514704_154461_L11822	11822	0.583333	virus cat2	1	0.000302138	1		VC_178_0	Caudovirales;Myoviridae	9	3	Low (3.12)
	ERR514704_155064_L5824	5824	1	undetected	0.972005	0.0104993	1		Singleton	Caudovirales;Myoviridae;Polybotosvirus	7	1	Low (1.53)
	ERR514704_155578_L27318	27318	0.615385	undetected	0.885758	0.0188458	0.893		VC_813_0	Caudovirales;Siphoviridae	13	5	Low (23.89)
	ERR514704_156367_L7854	7854	0.375	virus cat2	0.934344	0.0152013	1		Singleton	Unclassified	9	1	Low (4.79)
	ERR514704_156868_L17227	17227	0.625	undetected	0.999232	0.00324798	1	Sg_517894	Singleton	Caudovirales;Myoviridae	8	3	Low (8.84)
	ERR514704_158370_L23247	23247	0.631579	virus cat2	0.996729	0.00541959	1		Singleton	Caudovirales;Siphoviridae	20	3	Low (41.77)
	ERR514704_159647_L12053	12053	0.666667	virus cat1	0.999997	0.000509857	1		VC_465_0	Caudovirales;Podoviridae	15	2	Low (22.2)
	ERR514704_160550_L9342	9342	0.7	virus cat2	1	0.00026437	0.987	Sg_399722	VC_1104_0	Caudovirales	12	0	Low (3.05)
	ERR514704_160611_L6034	6034	0.5	virus cat2	0.94331	0.0143893	0.967		Singleton	Caudovirales;Ackermannviridae	8	0	Low (9.9)
	ERR514704_160676_L8494	8494	0.307692	virus cat2	0.965155	0.0115756	0.94		VC_1070_0	Caudovirales;Siphoviridae	14	0	Low (13.33)
	ERR514704_161044_L6812	6812	0.555556	virus cat2	1	0.00026437	0.993		VC_1106_0	Caudovirales;Myoviridae;Charybdisvirus	9	3	Low (2.05)
	ERR514704_161267_L25751	25751	0.695652	virus cat2	0.987627	0.00787446	1		VC_62_0	Caudovirales;Myoviridae	23	10	Low (11.96)
	ERR514704_161275_L29908	29908	0.26087	virus cat2	0.996896	0.00534406	1		VC_1113_0	Caudovirales;Siphoviridae	48	7	Medium (87.12)
	ERR514704_162904_L33486	33486	0.317073	undetected	0.999838	0.00192613	1	Sg_387675	VC_498_0	Caudovirales	42	5	Low (22.11)
	ERR514704_165067_L17241	17241	0.5	virus cat2	0.900152	0.0176751	0.827		VC_929_0	Caudovirales;Siphoviridae	11	0	Low (27.81)
	ERR514704_165624_L28545	28545	0.789474	virus cat2	0.978508	0.00951734	1	Sg_674527	Singleton	Caudovirales;Myoviridae;Polybotosvirus	20	5	Low (7.16)
	ERR514704_165772_L16752	16752	0.384615	undetected	0.835073	0.022547	0.96		Singleton	Caudovirales;Myoviridae	28	0	Low (19.92)
	ERR514704_166993_L44962	44962	0.129032	virus cat3	0.78103	0.0267581	0.927		Singleton	Caudovirales;Myoviridae	63	0	Low (8.28)
	ERR514704_168281_L6209	6209	0.375	virus cat2	1	0.000302138	0.9		Singleton	Caudovirales;Myoviridae;Polybotosvirus	9	0	Low (1.59)
	ERR514704_168415_L6681	6681	0.666667	virus cat1	0.99997	0.00101971	1		Singleton	Caudovirales;Siphoviridae;Inhavirus	11	4	Low (20.04)
	ERR514704_169063_L5907	5907	0.142857	virus cat2	0.996495	0.0055329	0.9		VC_185_0	Caudovirales;Myoviridae	9	0	Low (2.74)
	ERR514704_169254_L7130	7130	0.1	virus cat2	0.999998	0.000434323	0.993		Singleton	Caudovirales;Myoviridae;Llyrvirus	12	0	Not determined
	ERR514704_170202_L18507	18507	0.323529	virus cat3	0.640375	0.0380316	0.793		Singleton	Unclassified	35	0	Low (9.53)
	ERR514704_170309_L36300	36300	0.355932	virus cat2	0.588763	0.0435645	1		Singleton	Caudovirales	60	10	High (100)
	ERR514704_170673_L7571	7571	0.0833333	virus cat2	0.592416	0.0433567	0.987		VC_690_0	Caudovirales;Siphoviridae	12	1	Low (10.87)
	ERR514704_170692_L15622	15622	0.461538	undetected	1	0.00026437	0.993		Singleton	Unclassified	15	1	Low (5.05)
	ERR514704_171133_L5110	5110	0.5	undetected	0.959905	0.0123876	0.993		Singleton	Caudovirales;Myoviridae	10	0	Not determined
	ERR514704_171768_L6316	6316	0.666667	virus cat2	0.998444	0.00426769	0.633		Singleton	Caudovirales;Myoviridae	11	0	Low (1.91)
	ERR514704_171905_L8559	8559	0.8	virus cat2	0.999997	0.000509857	1	vOTU_010934	VC_719_0	Caudovirales;Myoviridae;Llyrvirus	6	3	Low (4.44)
	ERR514704_172200_L9275	9275	0.125	virus cat3	0.999995	0.000566508	0.633		VC_1122_0	Caudovirales;Siphoviridae	18	0	Not determined
	ERR514704_172271_L12101	12101	0.666667	virus cat2	1	0	1		VC_1086_0	Caudovirales;Autographiviridae;Paadamvirus	7	2	Low (31.09)
	ERR514704_172876_L11314	11314	0.16	virus cat3	0.999988	0.00073646	0.973		VC_1071_0	Caudovirales;Siphoviridae	24	0	Low (7.4)
	ERR514704_173473_L11363	11363	0.238095	virus cat2	0.915199	0.0165798	0.94		VC_463_0	Caudovirales	22	0	Low (25.8)
	ERR514704_175178_L28723	28723	0.369565	virus cat2	0.817301	0.0239444	0.987		VC_734_0	Caudovirales;Myoviridae	47	0	Low (17.22)
	ERR514704_176785_L5079	5079	0.714286	virus cat1	0.99962	0.00258705	1		VC_47_0	Caudovirales;Myoviridae	8	4	Low (2.73)
	ERR514704_177432_L14956	14956	0.722222	virus cat1	1	0	1		VC_238_0	Caudovirales;Siphoviridae	18	5	Low (32.65)
	ERR514704_177494_L27719	27719	0.148148	virus cat3	0.999545	0.00279477	0.993		VC_1039_0	Caudovirales	26	1	Low (16.89)
	ERR514704_178955_L8108	8108	0.8	virus cat1	0.995812	0.00583503	0.987		VC_40_0	Caudovirales;Myoviridae	11	7	Low (4.31)
	ERR514704_179145_L13405	13405	0.266667	virus cat2	1	0	0.947		Singleton	Caudovirales;Myoviridae	16	0	Low (6.08)
	ERR514704_179255_L14089	14089	0.4	virus cat2	0.573634	0.0451885	1		VC_1130_0	Caudovirales	22	1	Low (24.2)
	ERR514704_179559_L9417	9417	0.333333	virus cat2	0.998627	0.00411662	1		Singleton	Caudovirales;Podoviridae	14	4	Low (28.92)
	ERR514704_181250_L9157	9157	0.3	virus cat3	1	0	0.96		Singleton	Caudovirales	21	0	Low (17.63)
	ERR514704_181397_L10626	10626	0.75	virus cat1	0.99967	0.00243598	1	Sg_083046	VC_566_0	Caudovirales;Autographiviridae;Kajamvirus	13	5	Low (23.63)
	ERR514704_181992_L22969	22969	0.5	undetected	0.937428	0.0149558	0.993		VC_998_0	Caudovirales;Myoviridae	24	0	Low (4.91)
	ERR514704_182589_L7925	7925	0.545455	virus cat2	0.995962	0.00581615	1		VC_1108_0	Caudovirales;Podoviridae	11	1	Low (12.69)
	ERR514704_183855_L22618	22618	0.555556	virus cat1	0.961426	0.0121422	0.993		VC_168_0	Caudovirales;Myoviridae;Polybotosvirus	19	5	Low (8.44)
	ERR514704_183877_L6175	6175	0.25	virus cat2	0.779113	0.026928	1		VC_835_0	Caudovirales;Myoviridae;Firehammervirus	9	0	Low (7.14)
	ERR514704_183890_L13311	13311	0.409091	virus cat2	0.891328	0.0183549	0.987		Singleton	Caudovirales;Myoviridae;Bellamyvirus	23	0	Low (7.52)
	ERR514704_186614_L5154	5154	0.357143	virus cat3	0.99989	0.00173729	0.987		Singleton	Unclassified	16	0	Low (3.1)
	ERR514704_186693_L5588	5588	0.625	undetected	0.989697	0.00747791	1		VC_966_0	Caudovirales;Myoviridae	9	1	Not determined
	ERR514704_186864_L12067	12067	0.384615	virus cat2	0.944084	0.014276	1		VC_1051_0	Caudovirales;Siphoviridae;Inhavirus	14	4	Medium (66)
	ERR514704_188009_L6813	6813	0.125	virus cat3	1	0	0.96		Singleton	Caudovirales;Siphoviridae	17	0	Low (8.86)
	ERR514704_188150_L12347	12347	0.217391	virus cat2	1	0	0.993		VC_995_0	Caudovirales;Podoviridae	21	0	Low (22.35)
	ERR514704_188211_L8984	8984	0.285714	virus cat2	0.997293	0.00507969	1		Singleton	Caudovirales;Siphoviridae	7	2	Low (15.11)
	ERR514704_188772_L11112	11112	0.678571	virus cat2	0.94601	0.0141061	0.967		VC_590_0	Caudovirales;Myoviridae;Aurunvirus	28	0	Low (6.56)
	ERR514704_189282_L8562	8562	0.631579	virus cat2	0.700172	0.0329897	0.987		Singleton	Caudovirales	20	0	Low (14.87)
	ERR514704_189290_L32305	32305	0.923077	virus cat2	0.99665	0.00547624	1	vOTU_425442	VC_167_0	Caudovirales;Myoviridae;Polybotosvirus	15	4	Low (8.95)
	ERR514704_189527_L5317	5317	0.333333	virus cat2	1	0	0.833		Singleton	Caudovirales;Myoviridae;Atlauavirus	8	0	Low (1.8)
	ERR514704_189562_L8810	8810	0.52381	virus cat2	0.998291	0.00439988	1		Singleton	Caudovirales	22	3	Low (4.96)
	ERR514704_190408_L7173	7173	1	virus cat2	0.999496	0.00294584	0.933		VC_177_0	Caudovirales;Myoviridae	6	0	Low (1.79)
	ERR514704_190700_L14478	14478	0.125	undetected	0.950176	0.0135773	0.987		Singleton	Caudovirales	25	0	Low (14.71)
	ERR514704_191387_L27714	27714	0.265306	virus cat2	0.672683	0.0353312	1		Singleton	Caudovirales;Myoviridae	50	9	Medium (64.38)
	ERR514704_192768_L14455	14455	0.24	virus cat2	0.962298	0.0120289	0.987		Singleton	Caudovirales	26	0	Low (27.67)
	ERR514704_192925_L6028	6028	0.857143	virus cat2	0.724498	0.0310824	1		VC_53_0	Caudovirales;Myoviridae	8	5	Low (3.13)
	ERR514704_193317_L19745	19745	1	virus cat2	0.999865	0.00186948	1	Sg_829842	VC_178_0	Caudovirales;Myoviridae	13	4	Low (5.21)
	ERR514704_193694_L5475	5475	0.666667	undetected	0.998164	0.00447541	0.993		VC_1003_0	Caudovirales	10	1	Low (4.61)
	ERR514704_194624_L15617	15617	0.1875	virus cat3	0.50846	0.0576705	0.993		Singleton	Caudovirales;Siphoviridae	34	0	Low (38.49)
	ERR514704_194713_L13527	13527	0.55	virus cat2	0.998872	0.00375784	1		VC_465_0	Caudovirales;Podoviridae	21	3	Low (26.41)
	ERR514704_195243_L6442	6442	0.6	virus cat1	0.999961	0.00105748	1		Singleton	Caudovirales	11	2	Low (17.71)
	ERR514704_195345_L8520	8520	0.714286	virus cat2	0.989985	0.00740237	0.987		VC_254_0	Caudovirales;Myoviridae	15	6	Low (20.74)
	ERR514704_195511_L8697	8697	0.666667	virus cat2	1	0	1		VC_1104_0	Caudovirales;Siphoviridae;Nickievirus	11	0	Low (2.84)
	ERR514704_196163_L33498	33498	0.636364	virus cat2	1	0	1		VC_465_0	Caudovirales;Podoviridae	33	6	Medium (60.31)
	ERR514704_196789_L6103	6103	0.5	virus cat2	0.971104	0.0106504	1		VC_1085_0	Caudovirales	7	2	Low (2.95)
	ERR514704_196892_L7297	7297	0.8	virus cat2	0.949685	0.0136717	1		VC_254_0	Caudovirales;Myoviridae	12	5	Low (19.79)
	ERR514704_197900_L11203	11203	0.8125	virus cat2	0.24299	0.134225	1		VC_53_0	Caudovirales;Myoviridae	17	7	Low (6.02)
	ERR514704_199211_L6610	6610	0.75	virus cat2	0.986007	0.00834655	0.98		VC_771_0	Caudovirales;Myoviridae;Llyrvirus	13	0	Low (11.47)
	ERR514704_199219_L19891	19891	0.391304	undetected	0.68951	0.0340283	0.993		Singleton	Caudovirales;Podoviridae;Kochitakasuvirus	23	1	Low (33.92)
	ERR514704_199624_L22929	22929	0.421053	virus cat2	0.999999	0.000396556	0.993		VC_380_0	Caudovirales	19	5	Medium (58.63)
	ERR514704_199783_L6333	6333	0.8	virus cat2	0.995553	0.0058728	0.993		Singleton	Caudovirales;Myoviridae	6	1	Low (1.65)
	ERR514704_201972_L10678	10678	0.210526	virus cat2	1	0	0.993		VC_463_0	Caudovirales	21	1	Low (31.25)
	ERR514704_203946_L13775	13775	0.538462	virus cat1	0.97562	0.00983836	1		VC_826_0	Caudovirales;Podoviridae;Vicosavirus	14	2	Low (37.15)
	ERR514704_204698_L5765	5765	0.5	virus cat2	0.856521	0.0210363	0.973		Singleton	Caudovirales;Podoviridae	12	0	Low (9.26)
	ERR514704_205774_L6020	6020	0.375	virus cat2	0.999998	0.000453206	0.793		Singleton	Unclassified	9	0	Not determined
	ERR514704_206181_L9988	9988	0.117647	virus cat3	0.999999	0.000396556	0.94		Singleton	Unclassified	18	0	Low (24.25)
	ERR514704_206537_L6145	6145	0.727273	virus cat1	0.969115	0.0110091	1		Singleton	Caudovirales	11	4	Low (11.71)
	ERR514704_207430_L9883	9883	0.714286	virus cat2	0.917472	0.0164665	1		VC_976_0	Caudovirales;Podoviridae	14	3	Low (19.19)
	ERR514704_208638_L5957	5957	0.333333	virus cat2	0.999989	0.00067981	0.98		VC_781_0	Unclassified	15	0	Low (2.64)
	ERR514704_208640_L6473	6473	0.5	virus cat2	0.999641	0.00245487	1		Singleton	Unclassified	5	3	Low (9.83)
	ERR514704_208766_L5439	5439	0.5	virus cat2	0.998995	0.00366342	0.967		VC_757_0	Caudovirales;Podoviridae	11	0	Low (8.71)
	ERR514704_208886_L5667	5667	0.538462	virus cat2	0.992589	0.00683586	0.967		VC_755_0	Caudovirales;Podoviridae	13	0	Low (9.4)
	ERR514704_209594_L5155	5155	0.833333	virus cat2	0.966142	0.0115001	1		Singleton	Caudovirales;Myoviridae	8	5	Low (2.78)
	ERR514704_210281_L16858	16858	0.4	virus cat2	0.999946	0.00117078	0.987		VC_511_0	Caudovirales;Siphoviridae;Inhavirus	31	4	Medium (51.41)
	ERR514704_210307_L7876	7876	0.8	virus cat2	0.864909	0.0205076	1		Singleton	Unclassified	7	2	Low (5.03)
	ERR514704_210342_L22733	22733	0.301887	virus cat2	0.379644	0.101594	0.96		VC_578_0	Caudovirales;Siphoviridae	54	2	Low (32.4)
	ERR514704_210383_L13664	13664	0.181818	virus cat3	0.998636	0.00411662	1		Singleton	Caudovirales;Siphoviridae	22	1	Low (40.17)
	ERR514704_211288_L9596	9596	0.470588	virus cat2	0.999828	0.00198278	1		Singleton	Caudovirales;Podoviridae	18	4	Low (28.51)
	ERR514704_212919_L6107	6107	0.2	virus cat1	0.521339	0.0542526	0.987		Singleton	Caudovirales;Myoviridae;Aurunvirus	5	0	Low (3.78)
	ERR514704_213241_L5593	5593	0.111111	virus cat2	0.725278	0.0310446	0.993		Singleton	Caudovirales;Ackermannviridae	10	0	Low (6.12)
	ERR514704_213665_L7760	7760	0.333333	virus cat3	0.995322	0.0059861	0.82		Singleton	Caudovirales;Myoviridae	13	0	Low (3.9)
	ERR514704_216141_L7066	7066	0.5	virus cat2	0.181612	0.153259	1		VC_1089_0	Caudovirales;Siphoviridae	6	4	Low (22.11)
	ERR514704_216226_L10051	10051	0.4	virus cat2	1	0	1		VC_461_0	Caudovirales;Autographiviridae	15	1	Low (19.23)
	ERR514704_216670_L31023	31023	0.446809	virus cat2	1	0	1	Sg_817452	VC_238_0	Caudovirales;Podoviridae	48	4	Medium (67.7)
	ERR514704_21676_L41192	41192	0.258621	virus cat2	0.99946	0.00296473	1		Singleton	Caudovirales;Podoviridae	59	7	Complete (100)
	ERR514704_220283_L5635	5635	0.75	virus cat1	0.998811	0.00387114	1		Singleton	Unclassified	5	2	Low (5.38)
	ERR514704_220610_L8268	8268	0.2	virus cat3	1	0	1		VC_1123_0	Unclassified	10	1	Low (9.76)
	ERR514704_221600_L23916	23916	0.6	undetected	0.999995	0.000566508	0.993		VC_1058_0	Caudovirales;Myoviridae;Thornevirus	16	2	Low (7.73)
	ERR514704_221776_L11444	11444	0.615385	undetected	0.999074	0.00341793	1		VC_53_0	Caudovirales;Myoviridae	13	7	Low (5.52)
	ERR514704_222008_L7468	7468	0.333333	undetected	0.956677	0.0128031	0.94		VC_170_0	Caudovirales;Myoviridae	17	0	Low (2.77)
	ERR514704_222467_L8055	8055	0.125	virus cat3	0.999979	0.000849762	0.98		VC_930_0	Caudovirales;Podoviridae	17	0	Low (12.78)
	ERR514704_223244_L5882	5882	1	virus cat1	0.99997	0.00101971	1		Singleton	Caudovirales;Myoviridae	5	2	Low (2.24)
	ERR514704_223988_L6576	6576	0.294118	undetected	0.559284	0.0469635	0.92	vOTU_061886	VC_919_0	Caudovirales;Demerecviridae	17	0	Low (7.1)
	ERR514704_225615_L13736	13736	0.25	virus cat2	0.635584	0.038617	0.867	vOTU_004786	VC_1002_0	Caudovirales;Myoviridae	21	0	Low (16.75)
	ERR514704_227021_L9014	9014	0.1875	virus cat2	0.999988	0.00073646	0.993		VC_1099_0	Caudovirales;Siphoviridae;Nickievirus	17	1	Low (30.04)
	ERR514704_228366_L5293	5293	0.666667	virus cat1	0.999437	0.00296473	1		VC_727_0	Unclassified	7	1	Low (3.5)
	ERR514704_228389_L6838	6838	0.5	virus cat2	1	0.00026437	1		VC_1054_0	Caudovirales;Podoviridae	9	2	Low (12.42)
	ERR514704_228878_L9579	9579	0.571429	virus cat2	0.999954	0.00109525	1		VC_1061_0	Caudovirales;Herelleviridae;Sciuriunavirus	8	2	Low (5.99)
	ERR514704_229089_L8540	8540	0.266667	virus cat2	0.912819	0.0168064	0.873		Singleton	Caudovirales;Siphoviridae;Cbastvirus	16	0	Low (5.57)
	ERR514704_229449_L30261	30261	0.555556	virus cat3	0.993438	0.00664703	1		Singleton	Unclassified	28	0	Low (6.48)
	ERR514704_230115_L5216	5216	0.7	virus cat2	0.971822	0.0105182	1		Singleton	Caudovirales;Myoviridae	11	3	Low (2.8)
	ERR514704_230904_L9687	9687	0.3125	virus cat2	1	0.00026437	0.98		Singleton	Caudovirales	17	0	Low (20.02)
	ERR514704_230911_L5080	5080	0.9	virus cat2	0.929892	0.0155601	0.973		Singleton	Caudovirales;Podoviridae	12	6	Low (10.05)
	ERR514704_231003_L36809	36809	0.616667	virus cat2	0.969299	0.0109714	1	vOTU_179332	VC_62_0	Caudovirales;Myoviridae	61	10	Low (18.97)
	ERR514704_232210_L7473	7473	0.555556	virus cat1	0.905393	0.0172974	1		VC_970_0	Unclassified	10	3	Low (4.82)
	ERR514704_232636_L10077	10077	0.294118	virus cat2	1	0	0.98		Singleton	Caudovirales	18	0	Low (24.62)
	ERR514704_233017_L5368	5368	0.571429	virus cat2	0.99112	0.00721354	1		VC_1106_0	Unclassified	8	2	Low (1.72)
	ERR514704_235245_L7434	7434	0.857143	virus cat1	0.999918	0.00152957	1		VC_976_0	Caudovirales;Podoviridae	7	3	Low (13.37)
	ERR514704_236029_L10279	10279	0.136364	virus cat2	0.972318	0.0104426	1		VC_515_0	Caudovirales;Siphoviridae;Cbastvirus	23	0	Low (6.69)
	ERR514704_236238_L6904	6904	0.5	virus cat2	1	0	1		VC_1162_0	Caudovirales;Siphoviridae	7	3	Low (2.92)
	ERR514704_236611_L28356	28356	0.521739	virus cat2	0.990093	0.0073646	1		VC_724_0	Caudovirales;Siphoviridae	23	2	Low (17.37)
	ERR514704_236674_L40454	40454	0.421875	virus cat1	0.999666	0.00243598	1		Singleton	Caudovirales;Podoviridae	65	2	Medium (73.45)
	ERR514704_237109_L6768	6768	0.363636	virus cat2	0.999903	0.00156734	0.973		VC_1165_0	Caudovirales;Siphoviridae	12	1	Low (15.81)
	ERR514704_237552_L12509	12509	0.8	virus cat1	1	0	1	vOTU_240078	VC_465_0	Caudovirales;Podoviridae	15	3	Low (24.5)
	ERR514704_237586_L10819	10819	0.428571	virus cat2	0.519145	0.0547247	1	vOTU_854801	VC_780_0	Caudovirales;Siphoviridae	14	3	Low (25.08)
	ERR514704_238059_L13435	13435	0.3	undetected	0.78244	0.0266636	0.98		Singleton	Caudovirales;Myoviridae	21	0	Low (6.13)
	ERR514704_238869_L6719	6719	0.8	virus cat2	0.999987	0.000774228	1		Singleton	Caudovirales;Myoviridae	5	1	Low (3.15)
	ERR514704_238913_L7110	7110	0.571429	virus cat2	0.90397	0.0174673	1	Sg_622674	VC_674_0	Caudovirales	8	0	Low (12.38)
	ERR514704_239046_L28315	28315	0.46875	virus cat1	0.997861	0.00470202	1		VC_1097_0	Caudovirales	33	6	High (91.37)
	ERR514704_239142_L12163	12163	0.461538	virus cat2	0.998101	0.00451318	1		Singleton	Caudovirales;Podoviridae;Vicosavirus	14	3	Low (33.72)
	ERR514704_239495_L5422	5422	0.666667	virus cat2	0.992595	0.00683586	0.973		Singleton	Caudovirales;Demerecviridae	8	0	Low (5.2)
	ERR514704_240260_L10822	10822	0.238095	virus cat2	0.879172	0.0193179	0.947		VC_790_0	Caudovirales;Autographiviridae	22	0	Low (13.41)
	ERR514704_244225_L5918	5918	0.5	virus cat3	0.999162	0.00332351	1	vOTU_606266	VC_903_0	Caudovirales;Podoviridae	10	0	Low (5.01)
	ERR514704_244537_L9380	9380	0.375	virus cat1	0.652302	0.0368419	1		Singleton	Caudovirales;Myoviridae;Aurunvirus	9	1	Low (5.81)
	ERR514704_244949_L32567	32567	0.352941	virus cat2	0.991132	0.00721354	1		VC_45_0	Caudovirales;Myoviridae	52	2	Low (17.42)
	ERR514704_246305_L6916	6916	0.263158	undetected	1	0	0.993		VC_1172_0	Unclassified	21	1	Low (9.44)
	ERR514704_248168_L8574	8574	0.5	virus cat2	0.999865	0.00186948	0.993		VC_1078_0	Caudovirales;Podoviridae	11	2	Low (14.14)
	ERR514704_249563_L7785	7785	0.454545	virus cat2	0.988608	0.00774228	1		VC_1026_0	Unclassified	11	1	Low (2.45)
	ERR514704_249628_L18702	18702	0.1	virus cat3	0.998772	0.00390891	0.667		VC_1174_0	Unclassified	21	0	Not determined
	ERR514704_250190_L12063	12063	0.296296	virus cat2	0.999974	0.000887529	0.993		VC_1133_0	Caudovirales;Podoviridae	29	0	Low (21.8)
	ERR514704_250355_L34952	34952	0.3	virus cat2	0.735939	0.0300438	1		Singleton	Caudovirales;Podoviridae;Jasminevirus	42	4	Medium (81.18)
	ERR514704_25077_L19904	19904	0.4375	virus cat2	0.998322	0.00439988	1		Singleton	Caudovirales;Siphoviridae	33	4	Medium (63.09)
	ERR514704_251169_L5017	5017	0.7	virus cat2	0.99933	0.00305914	1		Singleton	Caudovirales;Myoviridae;Bellamyvirus	10	2	Low (2.59)
	ERR514704_251245_L5606	5606	0.545455	undetected	0.992488	0.00683586	0.993		VC_179_0	Caudovirales;Myoviridae	12	0	Low (1.45)
	ERR514704_251326_L8870	8870	0.421053	virus cat2	0.998323	0.00439988	0.9		Singleton	Caudovirales	21	0	Low (2.52)
	ERR514704_251386_L5456	5456	0.8	virus cat2	0.998546	0.00421104	1		Singleton	Caudovirales;Myoviridae	7	3	Low (1.45)
	ERR514704_251989_L20990	20990	0.466667	virus cat2	0.987868	0.00785558	1		Singleton	Caudovirales;Siphoviridae;Inhavirus	30	2	Medium (63.01)
	ERR514704_252347_L8044	8044	0.153846	virus cat2	0.998847	0.0037956	0.993		Singleton	Caudovirales;Siphoviridae;Oshimavirus	13	1	Low (32.12)
	ERR514704_252663_L21468	21468	0.380952	virus cat3	0.64399	0.0376161	1		VC_1175_0	Caudovirales;Myoviridae;Atlauavirus	21	2	Low (12.27)
	ERR514704_252674_L9671	9671	0.75	virus cat2	0.999666	0.00243598	1		Singleton	Caudovirales	10	1	Low (13.64)
	ERR514704_252794_L8222	8222	0.357143	virus cat2	0.958505	0.0125576	1		VC_1165_0	Unclassified	15	3	Low (33.62)
	ERR514704_253347_L7615	7615	0.411765	undetected	0.688946	0.0340471	0.993		VC_985_0	Caudovirales;Myoviridae	17	0	Low (7.24)
	ERR514704_253889_L5448	5448	0.4	virus cat3	0.999794	0.00203943	0.973		Singleton	Caudovirales	12	0	Low (3.45)
	ERR514704_254164_L42074	42074	0.4375	virus cat2	0.998211	0.00445653	1		VC_785_0	Caudovirales	49	10	Complete (100)
	ERR514704_254459_L17782	17782	0.272727	virus cat2	0.972622	0.0102727	1		VC_1178_0	Caudovirales;Podoviridae;Kochitakasuvirus	35	3	Low (30.36)
	ERR514704_255010_L7640	7640	0.7	virus cat2	0.994403	0.00625047	1		Singleton	Caudovirales;Siphoviridae	10	6	Low (15.77)
	ERR514704_255898_L14666	14666	0.541667	virus cat2	0.998345	0.004381	1		VC_1078_0	Caudovirales;Podoviridae	26	1	Low (24.28)
	ERR514704_256084_L13157	13157	0.24	undetected	0.186327	0.151692	0.973		VC_1092_0	Caudovirales;Podoviridae	24	0	Low (36.71)
	ERR514704_256463_L12202	12202	0.733333	virus cat2	0.999283	0.00311579	1		VC_695_0	Caudovirales;Myoviridae	16	1	Low (7.36)
	ERR514704_257684_L12136	12136	0.666667	virus cat2	0.948193	0.0138606	1		VC_910_0	Unclassified	8	4	Low (20.8)
	ERR514704_258851_L7866	7866	0.7	undetected	0.999371	0.00304026	0.747		VC_180_0	Caudovirales;Myoviridae	11	0	Low (3.23)
	ERR514704_259409_L33743	33743	0.382979	virus cat2	0.913708	0.0167309	1		Singleton	Caudovirales	48	3	High (100)
	ERR514704_259500_L7091	7091	0.222222	virus cat2	0.999615	0.00262482	1		Singleton	Caudovirales;Myoviridae	9	2	Low (14.52)
	ERR514704_259690_L5461	5461	0.2	virus cat2	0.999439	0.00296473	1		Singleton	Caudovirales;Siphoviridae	5	2	Low (7.43)
	ERR514704_261044_L7630	7630	0.227273	virus cat3	0.834735	0.0225848	0.987		Singleton	Caudovirales;Myoviridae;Emdodecavirus	22	0	Low (5.41)
	ERR514704_263365_L7453	7453	0.8	virus cat1	0.995403	0.0059861	1		VC_43_0	Caudovirales;Myoviridae	12	4	Low (3.97)
	ERR514704_263725_L11048	11048	0.75	undetected	0.978621	0.00946068	0.873		Singleton	Caudovirales;Myoviridae;Aurunvirus	10	2	Low (15.19)
	ERR514704_263962_L21760	21760	0.48	undetected	0.993537	0.00660926	0.893		Singleton	Caudovirales	26	0	Low (6.54)
	ERR514704_265015_L6837	6837	0.5	virus cat2	0.498052	0.0647708	1		Singleton	Caudovirales;Siphoviridae	9	3	Low (37.43)
	ERR514704_265429_L5351	5351	0.333333	virus cat2	0.853376	0.0213196	0.86		VC_1189_0	Caudovirales;Myoviridae;Vellamovirus	7	0	Low (9.04)
	ERR514704_265486_L18382	18382	0.75	virus cat2	0.982035	0.00900748	1		Singleton	Caudovirales;Myoviridae;Kanaloavirus	4	4	Low (8.28)
	ERR514704_265989_L5623	5623	0.5	virus cat2	1	0	0.927		Singleton	Caudovirales;Podoviridae	5	0	Low (10.18)
	ERR514704_266468_L7960	7960	0.583333	virus cat2	0.924788	0.0159189	1		Singleton	Caudovirales	14	1	Low (21.59)
	ERR514704_266529_L5025	5025	0.375	virus cat1	0.999259	0.00319133	1		Singleton	Caudovirales;Myoviridae	7	1	Low (2.26)
	ERR514704_268722_L21698	21698	0.387097	virus cat2	0.999948	0.00117078	0.993		VC_1044_0	Caudovirales;Autographiviridae	32	3	Medium (55.6)
	ERR514704_268757_L12236	12236	0.583333	virus cat2	0.999852	0.00190724	0.933		VC_841_0	Caudovirales;Podoviridae;Kafunavirus	13	0	Low (20.06)
	ERR514704_269107_L5037	5037	0.4	virus cat1	0.970924	0.0106692	1		VC_821_0	Unclassified	4	3	Low (4.68)
	ERR514704_269658_L8115	8115	0.25	provirus cat2	0.999968	0.00101971	0.84		VC_1190_0	Caudovirales;Siphoviridae	12	0	Low (16.26)
	ERR514704_270025_L10794	10794	0.692308	virus cat2	0.981915	0.00900748	1		VC_770_0	Caudovirales	13	3	Low (18.57)
	ERR514704_270510_L40658	40658	0.510204	virus cat2	0.993917	0.00649596	1		VC_772_0	Caudovirales	50	3	Medium (64.56)
	ERR514704_270513_L5499	5499	0.384615	undetected	0.961533	0.0120855	0.987		VC_1193_0	Caudovirales;Myoviridae;Ionavirus	14	0	Not determined
	ERR514704_271691_L10800	10800	0.272727	virus cat2	0.997468	0.00500415	0.793		VC_1136_0	Caudovirales	11	0	Low (19.66)
	ERR514704_2727_L8428	8428	0	virus cat3	0.999609	0.0026437	1		Singleton	Caudovirales;Siphoviridae	10	1	Low (1.34)
	ERR514704_274557_L8270	8270	0.454545	undetected	0.987469	0.00796888	0.993		Singleton	Caudovirales;Myoviridae	23	1	Low (4.33)
	ERR514704_277668_L6012	6012	0.5	virus cat2	0.904229	0.0174296	0.973		Singleton	Caudovirales;Demerecviridae	9	0	Low (5.27)
	ERR514704_277675_L6293	6293	0.181818	virus cat3	0.99784	0.0047209	0.913		Singleton	Caudovirales;Siphoviridae	12	0	Low (9.45)
	ERR514704_277839_L6455	6455	0.285714	virus cat2	0.999977	0.000849762	1		Singleton	Caudovirales;Myoviridae	8	3	Low (4.5)
	ERR514704_277862_L5597	5597	0.1	virus cat3	0.999984	0.000811995	0.967		VC_1044_0	Caudovirales;Autographiviridae	11	0	Low (14.17)
	ERR514704_277875_L14127	14127	0.636364	virus cat2	0.938821	0.014918	1		VC_674_0	Caudovirales	13	1	Low (23.86)
	ERR514704_278600_L14312	14312	0.818182	virus cat2	0.998369	0.00434323	1		VC_1006_0	Caudovirales;Podoviridae;Lightbulbvirus	12	4	Low (11.97)
	ERR514704_279186_L44781	44781	0.108696	virus cat3	0.998232	0.00443765	0.967		VC_1039_0	Caudovirales	46	1	Low (24.75)
	ERR514704_279343_L18563	18563	0.318182	virus cat2	0.999102	0.00339905	0.993		Singleton	Caudovirales	23	4	Low (40.07)
	ERR514704_279347_L25820	25820	0.322581	virus cat3	0.991764	0.00704358	1		Singleton	Caudovirales;Myoviridae	32	0	Low (6.28)
	ERR514704_280261_L13188	13188	0	virus cat2	0.999982	0.000830878	0.993		VC_1197_0	Caudovirales;Herelleviridae;Sciuriunavirus	11	1	Low (27.75)
	ERR514704_281369_L5069	5069	0.333333	virus cat2	0.998328	0.00439988	0.953		Singleton	Caudovirales	7	0	Low (8)
	ERR514704_281965_L6055	6055	1	virus cat2	0.999165	0.00332351	1		Singleton	Caudovirales;Myoviridae	4	1	Low (4.32)
	ERR514704_282957_L25547	25547	0.210526	undetected	0.965044	0.0116134	0.853		Singleton	Caudovirales;Myoviridae;Biquartavirus	21	0	Low (6.64)
	ERR514704_283694_L9127	9127	0.571429	virus cat2	0.992824	0.00677921	0.967	vOTU_569857	Singleton	Caudovirales	15	0	Low (7.79)
	ERR514704_284108_L16071	16071	0.722222	virus cat2	0.913143	0.0167686	1		VC_821_0	Unclassified	19	6	Low (16.29)
	ERR514704_284219_L8913	8913	0.307692	virus cat2	0.998662	0.00407886	0.913		Singleton	Caudovirales;Myoviridae	15	0	Low (2.74)
	ERR514704_284249_L7284	7284	0.363636	virus cat2	1	0	0.967		VC_1149_0	Caudovirales;Podoviridae	12	0	Low (20.73)
	ERR514704_284458_L6918	6918	0.3125	undetected	0.999797	0.00202054	1		Singleton	Caudovirales;Siphoviridae	17	1	Low (5.19)
	ERR514704_284611_L19137	19137	0.470588	undetected	0.998701	0.00402221	0.993		Singleton	Caudovirales;Myoviridae	18	1	Low (8.02)
	ERR514704_284729_L8731	8731	0.470588	undetected	0.967079	0.0114057	0.947		Singleton	Caudovirales;Myoviridae	17	0	Low (4.74)
	ERR514704_285390_L8212	8212	0.75	virus cat2	0.980606	0.00923408	0.98		Singleton	Caudovirales;Myoviridae	8	2	Low (2.16)
	ERR514704_286022_L10510	10510	0.642857	virus cat2	0.817708	0.0238878	0.96	vOTU_390363	VC_674_0	Caudovirales	15	0	Low (18.13)
	ERR514704_286110_L12052	12052	0.227273	virus cat2	0.971927	0.0104993	1		VC_1056_0	Caudovirales;Podoviridae	24	2	Low (37.65)
	ERR514704_287291_L5883	5883	0.571429	virus cat2	0.967962	0.0112546	1		VC_694_0	Unclassified	8	0	Low (3.55)
	ERR514704_287910_L6340	6340	0.25	virus cat3	1	0.00026437	0.96		Singleton	Caudovirales	13	0	Not determined
	ERR514704_289433_L5532	5532	0.714286	virus cat1	0.999981	0.000830878	1		Singleton	Caudovirales;Myoviridae	8	0	Low (1.84)
	ERR514704_289865_L6297	6297	0.615385	undetected	0.998466	0.00426769	0.993		Singleton	Caudovirales;Myoviridae	13	0	Low (3.94)
	ERR514704_29158_L6391	6391	0.5	virus cat1	1	0	1		Singleton	Caudovirales;Podoviridae	18	1	Low (13.78)
	ERR514704_292129_L8316	8316	0.8	virus cat1	0.998729	0.00396556	1		VC_465_0	Caudovirales;Podoviridae	6	3	Low (15.29)
	ERR514704_292576_L7618	7618	0.6	virus cat2	0.999466	0.00294584	0.993		VC_1106_0	Unclassified	11	3	Low (2.47)
	ERR514704_292777_L34325	34325	0.52	virus cat2	0.999929	0.00143515	1		Singleton	Caudovirales;Siphoviridae;Inhavirus	50	4	Complete (100)
	ERR514704_293227_L5251	5251	0.8	virus cat1	0.999024	0.00355012	1		VC_1201_0	Caudovirales;Autographiviridae	6	1	Low (14.79)
	ERR514704_294892_L5156	5156	0.833333	undetected	0.696889	0.0333484	0.967		VC_787_0	Unclassified	8	0	Low (2.29)
	ERR514704_295197_L15118	15118	0.37037	virus cat2	1	0	0.993		Singleton	Caudovirales;Podoviridae	28	1	Low (33.66)
	ERR514704_295901_L45700	45700	0.630435	virus cat2	0.993456	0.00664703	1		VC_595_0	Caudovirales;Myoviridae	48	10	Low (21.89)
	ERR514704_296176_L7654	7654	0	virus cat1	0.821941	0.0235479	0.96		VC_619_0	Caudovirales;Myoviridae;Aurunvirus	6	1	Low (5.24)
	ERR514704_296795_L7704	7704	0.4375	undetected	0.946678	0.0140683	0.987		VC_985_0	Caudovirales;Myoviridae	17	1	Low (7.32)
	ERR514704_298110_L41251	41251	0.613636	virus cat2	0.791452	0.0260027	1	Sg_493562	VC_167_0	Caudovirales;Myoviridae	44	11	Low (10.75)
	ERR514704_300697_L10038	10038	0	virus cat2	0.968589	0.011198	1		VC_1163_0	Caudovirales;Myoviridae	7	2	Low (3.3)
	ERR514704_302128_L10881	10881	0.714286	virus cat1	0.999829	0.00196389	1		Singleton	Caudovirales;Myoviridae	8	5	Low (5.61)
	ERR514704_302301_L31129	31129	0.357143	virus cat1	0.99633	0.00566508	1		Singleton	Caudovirales;Siphoviridae	57	9	Medium (86)
	ERR514704_303306_L10708	10708	0.588235	virus cat2	0.84269	0.0220183	0.967		Singleton	Caudovirales;Myoviridae	18	0	Low (5.8)
	ERR514704_303393_L5778	5778	0.2	virus cat3	0.999992	0.000623159	0.993		VC_466_0	Caudovirales;Podoviridae	12	0	Low (10.42)
	ERR514704_303398_L9364	9364	0.461538	virus cat2	0.999618	0.00258705	1		VC_408_0	Caudovirales	14	5	Low (21.11)
	ERR514704_303488_L11970	11970	0.777778	undetected	0.905784	0.0172974	1		Singleton	Caudovirales	10	6	Low (7.26)
	ERR514704_303608_L30820	30820	0.319149	virus cat2	0.999923	0.0014918	1		VC_238_0	Caudovirales	49	5	Medium (67.27)
	ERR514704_303960_L28538	28538	0.166667	undetected	0.999997	0.000509857	0.987		Singleton	Caudovirales;Siphoviridae	29	1	Low (10.32)
	ERR514704_305087_L7499	7499	0.555556	virus cat2	0.999009	0.00358788	1		VC_1208_0	Caudovirales	10	2	Low (14.05)
	ERR514704_30567_L9868	9868	0.538462	virus cat2	0.99966	0.00243598	0.847		VC_1177_0	Caudovirales	14	0	Low (19.66)
	ERR514704_306509_L10848	10848	0.857143	virus cat2	0.962895	0.0119722	1		VC_721_0	Caudovirales;Myoviridae	7	2	Low (4.02)
	ERR514704_307109_L40975	40975	0.339286	virus cat2	0.982458	0.00895083	1		Singleton	Caudovirales;Podoviridae	57	6	High (100)
	ERR514704_307250_L10812	10812	0.047619	virus cat2	0.999999	0.000339905	1		VC_462_0	Caudovirales;Podoviridae	21	1	Low (23.73)
	ERR514704_307288_L5695	5695	0.642857	virus cat2	0.95743	0.0127842	0.993	vOTU_548330	VC_771_0	Caudovirales	15	0	Low (9.57)
	ERR514704_307889_L44745	44745	0.30303	virus cat2	0.998713	0.00400332	1	vOTU_009212	VC_43_0	Caudovirales;Myoviridae	69	4	Low (23.92)
	ERR514704_308443_L13356	13356	0.2	virus cat2	1	0	0.947		Singleton	Caudovirales;Podoviridae	26	0	Low (26.37)
	ERR514704_308844_L5671	5671	0.333333	virus cat3	0.999997	0.000490974	0.98		VC_612_0	Caudovirales;Myoviridae	17	0	Low (2.6)
	ERR514704_310262_L18636	18636	0.7	virus cat2	0.89197	0.0183171	1		VC_761_0	Caudovirales;Podoviridae	11	3	Low (29.1)
	ERR514704_310557_L5198	5198	0.7	virus cat2	0.999998	0.000434323	1		VC_1087_0	Caudovirales	11	2	Low (8.62)
	ERR514704_311007_L8290	8290	0.142857	virus cat3	0.999999	0.000396556	0.96		VC_1071_0	Caudovirales	29	0	Low (3.62)
	ERR514704_311721_L6820	6820	0.5	virus cat2	0.96971	0.0108958	1		Singleton	Caudovirales	8	3	Low (18.18)
	ERR514704_313200_L31678	31678	0.590909	virus cat2	0.999999	0.000339905	0.993		Singleton	Caudovirales;Herelleviridae;Sciuriunavirus	21	3	Low (10.29)
	ERR514704_313509_L6632	6632	0.636364	provirus cat3	0.9462	0.0141061	0.92		Singleton	Unclassified	11	0	Low (1.42)
	ERR514704_313511_L53370	53370	0.354839	virus cat3	0.974895	0.00991389	1		Singleton	Caudovirales;Myoviridae	62	2	Low (11.44)
	ERR514704_313664_L13945	13945	0.409091	virus cat2	0.999714	0.00228492	0.993		VC_791_0	Caudovirales;Myoviridae	24	1	Low (23.58)
	ERR514704_314161_L5872	5872	0.285714	virus cat3	0.999179	0.00328575	0.933		Singleton	Caudovirales;Siphoviridae;Seussvirus	15	0	Low (11.34)
	ERR514704_314222_L5376	5376	0.5	virus cat2	0.980302	0.00925297	0.807		VC_1101_0	Caudovirales;Siphoviridae	5	0	Low (9.36)
	ERR514704_314919_L8176	8176	0.666667	virus cat2	1	0	1		Singleton	Caudovirales;Podoviridae	13	2	Low (15.02)
	ERR514704_315199_L10739	10739	0.538462	undetected	0.916379	0.0165043	0.733		VC_724_0	Unclassified	13	0	Low (6.33)
	ERR514704_315684_L13321	13321	0.272727	virus cat2	0.957239	0.0127842	0.84		VC_1088_0	Caudovirales	11	0	Low (22.97)
	ERR514704_316010_L8365	8365	0.2	virus cat2	0.823118	0.0234723	0.987		Singleton	Caudovirales;Myoviridae;Aokuangvirus	6	1	Low (6.01)
	ERR514704_316253_L7915	7915	0.411765	virus cat2	0.993132	0.00672256	0.953		VC_1211_0	Caudovirales	18	0	Low (4.1)
	ERR514704_316970_L21393	21393	0.714286	undetected	0.889022	0.0185815	0.987		VC_813_0	Caudovirales;Siphoviridae	8	5	Low (18.36)
	ERR514704_317029_L29295	29295	0.2	virus cat3	0.704531	0.032612	0.94		VC_1088_0	Caudovirales;Ackermannviridae	40	0	Low (46.68)
	ERR514704_317401_L12569	12569	0.344828	virus cat2	0.998882	0.00375784	0.973		VC_1209_0	Caudovirales;Siphoviridae	30	2	Low (38.6)
	ERR514704_318053_L6384	6384	1	virus cat2	0.941784	0.0145781	0.967		Singleton	Caudovirales;Podoviridae	5	0	Low (13.59)
	ERR514704_320045_L7936	7936	0.545455	virus cat1	0.958412	0.0125576	1		VC_997_0	Caudovirales;Myoviridae	12	2	Low (6.98)
	ERR514704_321452_L5156	5156	0.833333	virus cat2	0.943667	0.0143327	0.993		Singleton	Caudovirales;Myoviridae	7	2	Low (2.47)
	ERR514704_321519_L11270	11270	0.545455	virus cat2	0.999999	0.000434323	0.98	vOTU_010934	Singleton	Caudovirales;Myoviridae	23	3	Low (5.39)
	ERR514704_322173_L7102	7102	0.0909091	provirus cat2	0.127247	0.175051	0.907		Singleton	Unclassified	11	2	Low (5.82)
	ERR514704_322264_L11847	11847	0.2	undetected	0.985758	0.0084032	0.947		Singleton	Caudovirales;Myoviridae	22	0	Low (6.27)
	ERR514704_322470_L50309	50309	0.421053	virus cat2	0.97535	0.00987612	1		Singleton	Caudovirales;Myoviridae	77	4	Low (26.16)
	ERR514704_322971_L21233	21233	0.529412	virus cat2	0.987059	0.00802553	0.9		VC_929_0	Caudovirales;Siphoviridae	17	0	Low (33.64)
	ERR514704_32402_L38071	38071	0.440678	virus cat2	0.994019	0.00643931	0.993		VC_470_0	Caudovirales	60	11	High (100)
	ERR514704_324202_L5738	5738	0.333333	virus cat3	0.999959	0.00107636	0.94		Singleton	Caudovirales;Siphoviridae;Colossusvirus	16	0	Low (2.56)
	ERR514704_324461_L26005	26005	0.25	virus cat2	0.99999	0.000660926	0.967		VC_1213_0	Caudovirales;Myoviridae	24	4	Medium (51.98)
	ERR514704_324628_L6831	6831	0.166667	virus cat3	0.807506	0.0246809	0.9		VC_869_0	Caudovirales;Herelleviridae	18	0	Low (4.25)
	ERR514704_32496_L63400	63400	0.2875	virus cat3	0.999913	0.00154846	1		VC_499_0	Caudovirales	80	2	Low (29.65)
	ERR514704_325093_L11482	11482	0.647059	virus cat2	0.998937	0.00372007	1		VC_910_0	Caudovirales;Podoviridae	18	5	Low (18.85)
	ERR514704_326056_L6203	6203	0.4375	virus cat2	0.995589	0.0058728	0.967		VC_999_0	Unclassified	16	0	Low (4.3)
	ERR514704_326627_L6354	6354	0.625	virus cat1	0.997428	0.00502304	0.993		Singleton	Caudovirales;Myoviridae;Llyrvirus	10	5	Low (4.35)
	ERR514704_327320_L6900	6900	0.875	virus cat1	1	0	1		VC_976_0	Caudovirales;Podoviridae	8	4	Low (12.58)
	ERR514704_328182_L9407	9407	0.277778	undetected	0.957596	0.0127275	0.873		VC_188_0	Caudovirales;Myoviridae;Emdodecavirus	19	0	Low (2.72)
	ERR514704_328842_L6403	6403	0.625	virus cat2	0.989896	0.00744014	0.973	vOTU_341959	VC_771_0	Caudovirales	16	0	Low (10.99)
	ERR514704_329908_L7179	7179	0.210526	virus cat3	1	0	0.98		VC_464_0	Caudovirales;Podoviridae	21	0	Low (13.76)
	ERR514704_330114_L6019	6019	0.454545	undetected	0.99947	0.00294584	0.98	vOTU_209992	VC_1214_0	Caudovirales;Myoviridae	12	0	Not determined
	ERR514704_330227_L30822	30822	0.465116	virus cat2	0.923869	0.0159944	0.993		VC_43_0	Caudovirales;Myoviridae	43	8	Low (16.48)
	ERR514704_330907_L5616	5616	0	virus cat2	0.99993	0.00139739	0.527		VC_687_0	Unclassified	5	0	Not determined
	ERR514704_331262_L14384	14384	0.285714	virus cat2	1	0.00026437	1		VC_1052_0	Caudovirales;Siphoviridae	36	1	Low (37.43)
	ERR514704_331348_L8903	8903	0.625	virus cat2	0.993851	0.00655261	1		VC_511_0	Caudovirales;Siphoviridae;Inhavirus	9	1	Low (26.5)
	ERR514704_331937_L24220	24220	0.125	virus cat2	1	0.00026437	0.973		Singleton	Caudovirales	33	3	Low (21)
	ERR514704_33212_L11388	11388	1	virus cat1	0.710669	0.0322532	1		Singleton	Caudovirales;Demerecviridae	4	3	Low (10.21)
	ERR514704_332582_L7127	7127	0.357143	undetected	0.997951	0.00464537	0.973		Singleton	Unclassified	15	0	Not determined
	ERR514704_333299_L6580	6580	0.2	virus cat1	0.775181	0.0273057	0.987		Singleton	Caudovirales;Myoviridae;Aurunvirus	7	2	Low (4.08)
	ERR514704_333433_L5213	5213	0.3125	virus cat3	0.999924	0.0014918	0.967	vOTU_007421	VC_894_0	Caudovirales;Myoviridae	16	0	Low (2.35)
	ERR514704_33372_L37652	37652	0.195652	virus cat2	0.0796448	0.203886	1	Sg_205956	Singleton	Caudovirales;Podoviridae	47	7	Complete (98.51)
	ERR514704_333905_L22013	22013	0.619048	undetected	0.934586	0.0151824	0.813		VC_687_0	Caudovirales;Myoviridae	22	0	Low (4.84)
	ERR514704_334999_L8095	8095	0.4	virus cat2	0.838585	0.022396	0.907		VC_791_0	Caudovirales;Myoviridae	10	0	Low (15.18)
	ERR514704_335142_L10599	10599	0.545455	virus cat2	0.999906	0.00156734	1		VC_727_0	Caudovirales;Myoviridae;Fletchervirus	9	2	Low (7.02)
	ERR514704_335428_L10861	10861	0.533333	virus cat2	0.899897	0.0176751	0.98	vOTU_235191	VC_674_0	Caudovirales	16	0	Low (18.65)
	ERR514704_335706_L5429	5429	0.454545	virus cat2	0.999964	0.00105748	0.94		Singleton	Caudovirales	11	0	Low (13.74)
	ERR514704_335951_L11971	11971	0.0909091	virus cat2	0.997037	0.00526852	0.993		VC_1163_0	Caudovirales;Myoviridae	10	3	Low (3.04)
	ERR514704_336434_L17145	17145	0.347826	virus cat2	0.786739	0.0263804	0.947		Singleton	Unclassified	23	0	Low (16.4)
	ERR514704_336780_L15951	15951	0.307692	virus cat2	0.997639	0.0049475	0.927		VC_858_0	Caudovirales;Siphoviridae	28	0	Low (24.81)
	ERR514704_337187_L23402	23402	0.208333	virus cat2	0.63441	0.0387114	0.993		VC_674_0	Caudovirales;Siphoviridae	25	1	Low (40.03)
	ERR514704_337271_L6571	6571	0.333333	virus cat2	0.985444	0.00845985	0.96		VC_781_0	Caudovirales;Myoviridae	12	0	Low (3.6)
	ERR514704_338592_L6105	6105	0.5	virus cat2	0.92116	0.0162777	1		Singleton	Caudovirales;Siphoviridae	12	1	Low (18.69)
	ERR514704_338620_L16558	16558	0.416667	virus cat2	1	0	1		VC_466_0	Caudovirales;Podoviridae	24	1	Low (29.72)
	ERR514704_340043_L9329	9329	0.291667	virus cat3	0.817324	0.0239444	0.993		VC_1209_0	Caudovirales	24	1	Low (28.65)
	ERR514704_340353_L11053	11053	0.666667	virus cat2	1	0	1		Singleton	Caudovirales;Myoviridae	9	7	Low (5.34)
	ERR514704_341326_L8532	8532	0.666667	virus cat2	0.365214	0.104653	1		VC_576_0	Unclassified	6	2	Low (19.34)
	ERR514704_341392_L5002	5002	0.428571	virus cat2	0.145418	0.166761	0.94		VC_77_0	Caudovirales;Siphoviridae	8	0	Low (10.38)
	ERR514704_342621_L5622	5622	0.461538	virus cat2	0.799435	0.0253607	0.953		Singleton	Caudovirales;Myoviridae;Bellamyvirus	13	0	Not determined
	ERR514704_342935_L5644	5644	0.125	virus cat3	0.999966	0.00105748	0.993		Singleton	Unclassified	8	0	Low (1.42)
	ERR514704_343039_L14075	14075	0.4	virus cat2	0.999695	0.00234157	1		VC_826_0	Caudovirales;Podoviridae	11	3	Low (40.92)
	ERR514704_343082_L14447	14447	0.416667	virus cat2	0.993538	0.00660926	1		VC_757_0	Caudovirales;Myoviridae	24	2	Low (22.97)
	ERR514704_343209_L7447	7447	0.5	virus cat1	0.999999	0.000339905	1	Sg_710923	VC_470_0	Caudovirales	10	4	Low (20.56)
	ERR514704_343328_L7377	7377	0.6	virus cat2	1	0	1		VC_1086_0	Caudovirales;Autographiviridae;Paadamvirus	6	2	Low (18.89)
	ERR514704_343422_L60045	60045	0.344828	virus cat3	0.970426	0.0107259	1		VC_968_0	Caudovirales	59	2	Low (11.6)
	ERR514704_343509_L6902	6902	0.5	undetected	0.997725	0.00481532	0.873		Singleton	Caudovirales;Myoviridae	15	0	Low (2.13)
	ERR514704_344065_L5069	5069	0.333333	virus cat2	0.780125	0.0268714	0.907		Singleton	Caudovirales;Siphoviridae;Cbastvirus	7	0	Low (2.87)
	ERR514704_344985_L28114	28114	0.761905	virus cat2	0.999886	0.00175618	1		VC_504_0	Caudovirales;Podoviridae	20	8	Low (45.96)
	ERR514704_34608_L5268	5268	0.333333	virus cat2	0.999942	0.00124632	0.913		VC_1211_0	Caudovirales;Myoviridae	7	0	Low (2.91)
	ERR514704_346279_L32878	32878	0.5	undetected	0.999911	0.00154846	1		Singleton	Caudovirales;Podoviridae	21	8	Medium (50.9)
	ERR514704_346639_L8891	8891	0.461538	undetected	0.602364	0.042016	0.907		Singleton	Caudovirales;Myoviridae	14	0	Low (2.73)
	ERR514704_346816_L32124	32124	0.530612	virus cat2	0.999999	0.000358788	1		VC_465_0	Caudovirales;Podoviridae	51	4	Medium (58.17)
	ERR514704_346965_L13110	13110	0.333333	virus cat3	0.935107	0.0151635	1		VC_1092_0	Caudovirales;Myoviridae	22	1	Low (35.88)
	ERR514704_347117_L5871	5871	0.666667	virus cat2	0.960081	0.0123876	0.993		VC_973_0	Caudovirales	13	0	Low (5.96)
	ERR514704_347466_L50052	50052	0.5	virus cat3	0.32465	0.113547	0.98	Sg_912071	Singleton	Caudovirales;Myoviridae;Kanaloavirus	38	7	Low (36.66)
	ERR514704_349548_L36209	36209	0.641026	virus cat1	0.999979	0.000849762	1		VC_465_0	Caudovirales;Podoviridae	40	7	Medium (67.61)
	ERR514704_349620_L20240	20240	0.571429	virus cat2	0.607462	0.0414873	1		VC_1221_0	Caudovirales	12	2	Low (25.23)
	ERR514704_350118_L16865	16865	0.263158	virus cat3	0.998985	0.0036823	1		VC_1222_0	Caudovirales;Siphoviridae	21	2	Low (48.54)
	ERR514704_351462_L5120	5120	0.5	virus cat2	0.982788	0.00891306	0.967		Singleton	Unclassified	9	0	Low (2.98)
	ERR514704_352560_L5725	5725	0.666667	virus cat1	0.999992	0.000623159	1		Singleton	Caudovirales;Autographiviridae	10	3	Low (16.55)
	ERR514704_352657_L14533	14533	0.227273	virus cat1	1	0.00026437	1		Singleton	Caudovirales	22	3	Low (39.48)
	ERR514704_352806_L16028	16028	0.733333	virus cat2	0.995112	0.00602387	1		VC_695_0	Unclassified	16	1	Low (9.32)
	ERR514704_353064_L17252	17252	0.434783	virus cat2	0.950756	0.0135207	1		Singleton	Unclassified	23	1	Low (15.21)
	ERR514704_353495_L15590	15590	0.545455	virus cat1	0.998503	0.00422993	1	vOTU_191360	VC_591_0	Caudovirales;Myoviridae	10	6	Low (7.9)
	ERR514704_355222_L7132	7132	0.555556	virus cat2	0.859599	0.0208475	1		VC_814_0	Caudovirales	10	1	Low (4.98)
	ERR514704_356672_L6348	6348	0.6	virus cat2	1	0	1		Singleton	Caudovirales;Siphoviridae;Inhavirus	6	1	Low (20.31)
	ERR514704_358405_L36271	36271	0.46875	virus cat2	0.999984	0.000830878	0.96		Singleton	Caudovirales	33	0	Low (12.44)
	ERR514704_358845_L15005	15005	0.36	virus cat2	0.308685	0.117116	1		Singleton	Unclassified	26	3	Low (13.71)
	ERR514704_359569_L11323	11323	0.428571	undetected	0.991695	0.00704358	0.947	vOTU_266855	Singleton	Caudovirales;Myoviridae	14	0	Low (5.57)
	ERR514704_359669_L6193	6193	0	virus cat3	0.999887	0.00175618	0.887		Singleton	Unclassified	12	0	Not determined
	ERR514704_360532_L11432	11432	1	virus cat2	0.999495	0.00294584	1		VC_695_0	Unclassified	12	1	Low (6.81)
	ERR514704_360558_L8002	8002	0.111111	virus cat2	0.999977	0.000849762	1		VC_783_0	Unclassified	9	1	Low (29.24)
	ERR514704_360750_L5314	5314	0.2	virus cat2	0.999999	0.000415439	0.96		Singleton	Caudovirales;Podoviridae	7	0	Low (9.59)
	ERR514704_362932_L5357	5357	1	virus cat2	0.998381	0.00434323	0.987		VC_755_0	Unclassified	5	1	Low (8.8)
	ERR514704_363085_L8040	8040	0.444444	virus cat1	0.958145	0.0125765	1		VC_470_0	Caudovirales;Podoviridae	10	4	Low (22.23)
	ERR514704_367886_L6760	6760	0.777778	virus cat1	0.996872	0.00534406	1	Sg_900044	VC_40_0	Caudovirales;Myoviridae	10	6	Low (3.62)
	ERR514704_368474_L9028	9028	0.291667	virus cat2	0.997674	0.00489085	1		Singleton	Caudovirales;Siphoviridae	25	1	Low (17.23)
	ERR514704_369527_L5105	5105	0.142857	virus cat2	0.998199	0.00445653	1		VC_380_0	Caudovirales;Siphoviridae;Oshimavirus	6	2	Low (13.34)
	ERR514704_371571_L5248	5248	0.571429	virus cat2	0.963652	0.0117834	0.973		Singleton	Caudovirales;Myoviridae	7	0	Low (2.81)
	ERR514704_372921_L7240	7240	0.333333	virus cat2	0.851178	0.0214518	0.98		VC_1118_0	Caudovirales;Myoviridae;Lubbockvirus	10	1	Low (19.59)
	ERR514704_373299_L19787	19787	0.289474	virus cat2	0.83469	0.0225848	0.993		VC_1118_0	Caudovirales	40	4	Medium (54.29)
	ERR514704_373304_L7592	7592	0.454545	virus cat2	0.999261	0.00319133	0.94		VC_164_0	Caudovirales;Myoviridae	12	0	Low (2.57)
	ERR514704_374767_L19695	19695	0.727273	virus cat2	0.982916	0.00889418	1		VC_167_0	Caudovirales;Myoviridae	12	3	Low (5.15)
	ERR514704_375519_L8108	8108	0.5	virus cat2	0.999993	0.000604275	1		Singleton	Caudovirales	12	4	Low (13.33)
	ERR514704_376088_L27932	27932	0.555556	undetected	0.999052	0.00351235	1		VC_800_0	Caudovirales;Myoviridae	27	0	Low (5.98)
	ERR514704_376282_L6117	6117	0.2	virus cat2	0.999296	0.00311579	0.953		Singleton	Caudovirales	5	0	Low (14.33)
	ERR514704_376308_L10025	10025	0.416667	virus cat2	0.999931	0.0013785	1		VC_1051_0	Caudovirales;Siphoviridae	13	4	Medium (54.86)
	ERR514704_378486_L6583	6583	0.571429	virus cat2	0.99992	0.0014918	0.927		VC_949_0	Caudovirales;Myoviridae	9	0	Low (1.51)
	ERR514704_379211_L18123	18123	0.242424	virus cat2	0.999998	0.000434323	1		VC_466_0	Caudovirales;Podoviridae	35	1	Low (34.02)
	ERR514704_379249_L6781	6781	0.176471	virus cat3	0.99999	0.000660926	1		VC_1228_0	Caudovirales	17	1	Low (1.96)
	ERR514704_379384_L6532	6532	0.1875	virus cat3	0.999391	0.00302138	0.98		Singleton	Caudovirales;Podoviridae	18	0	Low (11.38)
	ERR514704_379591_L10150	10150	0.333333	virus cat2	0.999381	0.00302138	1		Singleton	Caudovirales;Siphoviridae;Inhavirus	22	1	Low (28.98)
	ERR514704_380197_L5068	5068	0.5	virus cat2	0.999976	0.000849762	0.94		Singleton	Unclassified	7	0	Low (10.67)
	ERR514704_380513_L14393	14393	0.8125	virus cat1	0.910722	0.0169952	1	vOTU_641292	VC_38_0	Caudovirales;Myoviridae	17	8	Low (7.63)
	ERR514704_381152_L5291	5291	0.333333	virus cat3	1	0	0.96		Singleton	Caudovirales;Myoviridae	13	0	Low (2.58)
	ERR514704_381368_L5284	5284	0.2	virus cat2	1	0	0.987		Singleton	Caudovirales;Podoviridae	11	0	Low (9.24)
	ERR514704_382013_L9115	9115	0.8	virus cat1	0.956799	0.0128031	1		VC_1100_0	Caudovirales;Autographiviridae;Banchanvirus	11	2	Low (19.44)
	ERR514704_383745_L25080	25080	0.206897	virus cat2	0.981619	0.00904525	1		Singleton	Caudovirales;Myoviridae	30	3	Medium (54.14)
	ERR514704_383955_L22147	22147	0.37037	virus cat2	0.74515	0.0295528	0.967		Singleton	Caudovirales	28	2	Low (23.35)
	ERR514704_384130_L7625	7625	0.333333	virus cat3	0.859601	0.0208475	0.993		Singleton	Caudovirales	16	1	Low (5.63)
	ERR514704_384353_L11812	11812	0.375	virus cat2	0.999522	0.00290807	1		VC_470_0	Caudovirales;Siphoviridae	18	4	Low (32.39)
	ERR514704_384840_L5521	5521	0.466667	virus cat3	0.9457	0.0141438	0.98		VC_732_0	Caudovirales;Myoviridae	16	0	Low (2.97)
	ERR514704_388303_L5582	5582	0.266667	virus cat3	0.931001	0.0155223	0.98	vOTU_138454	Singleton	Caudovirales;Siphoviridae;Doucettevirus	17	0	Low (7.84)
	ERR514704_389004_L6001	6001	0.75	virus cat2	1	0	0.967		VC_1000_0	Caudovirales;Myoviridae;Polybotosvirus	4	1	Low (1.81)
	ERR514704_389363_L14122	14122	0.375	undetected	0.999528	0.00285142	0.993		VC_1175_0	Unclassified	17	2	Low (9.12)
	ERR514704_39056_L5256	5256	0.375	virus cat2	0.695307	0.033424	0.987		VC_734_0	Unclassified	8	0	Low (1.69)
	ERR514704_391630_L13016	13016	0.263158	virus cat3	0.964581	0.0116323	0.893		Singleton	Caudovirales;Myoviridae	17	0	Low (9.07)
	ERR514704_391892_L5717	5717	0.444444	undetected	0.99988	0.00177506	1		Singleton	Caudovirales;Myoviridae	9	1	Low (10.01)
	ERR514704_391937_L7479	7479	0.133333	virus cat3	1	0	0.947		Singleton	Caudovirales	15	0	Low (16.78)
	ERR514704_394114_L12299	12299	0.272727	virus cat2	0.97071	0.0106881	0.967		VC_724_0	Caudovirales;Myoviridae	13	0	Low (7.46)
	ERR514704_39438_L21908	21908	0.625	undetected	0.99982	0.00200166	0.98		Singleton	Caudovirales;Podoviridae;Lightbulbvirus	10	4	Low (14.43)
	ERR514704_394709_L22591	22591	0.5	virus cat2	0.998118	0.00451318	1	Sg_452746	VC_1230_0	Caudovirales	19	6	Medium (65.5)
	ERR514704_395332_L7748	7748	0.222222	virus cat2	1	0	0.787		VC_819_0	Caudovirales;Siphoviridae	10	0	Low (1.25)
	ERR514704_39626_L10690	10690	0.272727	virus cat2	0.759065	0.0287975	0.9		VC_724_0	Caudovirales;Myoviridae	12	0	Low (6.47)
	ERR514704_396587_L21314	21314	0.483871	virus cat2	0.683927	0.0344437	0.993		Singleton	Caudovirales	33	6	Medium (57.97)
	ERR514704_396660_L69665	69665	0.151899	virus cat3	0.701997	0.0328197	0.58		Singleton	Caudovirales	79	0	Low (39.88)
	ERR514704_397141_L5353	5353	0.2	virus cat2	0.874171	0.0198467	0.88		Singleton	Caudovirales;Herelleviridae	6	0	Low (3.13)
	ERR514704_398597_L10318	10318	0.75	undetected	0.99936	0.00304026	1		Singleton	Caudovirales;Podoviridae	22	6	Low (10.02)
	ERR514704_399500_L8550	8550	0.833333	virus cat2	0.999417	0.00300249	1		VC_1175_0	Unclassified	8	3	Low (5.49)
	ERR514704_400307_L9074	9074	0.4	virus cat1	0.999982	0.000830878	1		VC_855_0	Caudovirales	11	4	Low (26.74)
	ERR514704_400805_L6931	6931	0.727273	virus cat2	0.998738	0.00394667	1		VC_1236_0	Caudovirales	12	7	Low (7.55)
	ERR514704_401994_L27867	27867	0.888889	virus cat2	0.979311	0.00938515	1	Sg_853933	VC_177_0	Caudovirales;Myoviridae;Polybotosvirus	10	4	Low (6.65)
	ERR514704_402564_L14617	14617	0.178571	undetected	0.986908	0.00810106	0.933		Singleton	Caudovirales;Siphoviridae;Bronvirus	29	0	Low (13.2)
	ERR514704_402830_L10699	10699	0.666667	virus cat1	0.95453	0.0131052	1		Singleton	Caudovirales;Podoviridae	7	3	Low (20)
	ERR514704_403245_L11120	11120	0.333333	virus cat2	0.946563	0.0140683	1		VC_1178_0	Caudovirales;Podoviridae;Kochitakasuvirus	10	1	Low (19.12)
	ERR514704_404142_L5519	5519	0.857143	virus cat1	0.999997	0.000490974	1		Singleton	Caudovirales;Podoviridae	8	3	Low (12.95)
	ERR514704_407220_L82264	82264	0.336957	virus cat2	0.997672	0.00489085	1		Singleton	Caudovirales	94	6	Medium (71.1)
	ERR514704_407696_L23330	23330	0.882353	virus cat2	0.83838	0.0224148	1		VC_53_0	Caudovirales;Myoviridae	19	16	Low (11.44)
	ERR514704_40852_L10386	10386	0.785714	virus cat3	0.898142	0.0177506	1		Singleton	Unclassified	14	1	Low (3.09)
	ERR514704_409110_L30788	30788	0.08	virus cat3	0.999998	0.00047209	0.987		Singleton	Caudovirales;Siphoviridae;Inhavirus	25	1	Low (25.97)
	ERR514704_409791_L42687	42687	0.34375	virus cat3	0.940488	0.0148047	0.993		VC_173_0	Caudovirales;Myoviridae	64	2	Low (11.45)
	ERR514704_410399_L9052	9052	0.571429	virus cat1	0.5529	0.048021	1		VC_171_0	Caudovirales;Myoviridae	14	2	Low (2.47)
	ERR514704_410499_L9799	9799	0.904762	virus cat2	0.999807	0.00202054	1		VC_1132_0	Caudovirales;Podoviridae	22	10	Low (18.5)
	ERR514704_410962_L9242	9242	0.625	undetected	0.99991	0.00156734	0.94		Singleton	Unclassified	9	0	Low (3.69)
	ERR514704_411242_L12298	12298	0.52381	virus cat2	0.934757	0.0151824	0.96		Singleton	Caudovirales	21	0	Low (20.41)
	ERR514704_412729_L5965	5965	1	virus cat2	0.996923	0.00532518	1		Singleton	Caudovirales;Podoviridae	5	4	Low (8.78)
	ERR514704_413043_L9632	9632	0.545455	undetected	0.993296	0.00666591	0.927		VC_1239_0	Unclassified	11	0	Low (4.54)
	ERR514704_413805_L21309	21309	0.411765	virus cat2	0.999911	0.00154846	0.993	vOTU_306039	Singleton	Caudovirales;Myoviridae	35	0	Low (11.88)
	ERR514704_413947_L5895	5895	1	virus cat1	0.999985	0.000811995	1		Singleton	Caudovirales;Siphoviridae;Laroyevirus	4	2	Low (12.65)
	ERR514704_414349_L10677	10677	0.384615	undetected	0.623777	0.0397311	0.92		VC_1241_0	Unclassified	14	0	Not determined
	ERR514704_415269_L12398	12398	0.666667	undetected	0.99263	0.00681698	1		VC_182_0	Caudovirales;Myoviridae;Polybotosvirus	10	1	Low (3.2)
	ERR514704_415305_L12837	12837	0.722222	virus cat2	0.994934	0.00611829	1		VC_179_0	Caudovirales;Myoviridae	20	1	Low (3.36)
	ERR514704_416807_L9880	9880	0.125	virus cat2	1	0	1		VC_1075_0	Unclassified	16	1	Low (33.59)
	ERR514704_417826_L11838	11838	0.266667	virus cat2	0.99896	0.00370119	0.747		VC_1149_0	Caudovirales	15	0	Low (33.32)
	ERR514704_418008_L5317	5317	0.5	virus cat1	1	0	0.993		VC_1233_0	Caudovirales;Podoviridae	7	2	Low (14.25)
	ERR514704_420241_L19107	19107	0.166667	undetected	0.996204	0.00570285	0.9		Singleton	Caudovirales	24	0	Low (12.06)
	ERR514704_421555_L19885	19885	0.5	virus cat2	0.999985	0.000793111	1		VC_975_0	Caudovirales	29	1	Low (11.68)
	ERR514704_422190_L7522	7522	0.0833333	virus cat2	0.967911	0.0112546	0.993		Singleton	Caudovirales;Siphoviridae	14	2	Low (11.25)
	ERR514704_422525_L12926	12926	0.857143	virus cat2	0.999619	0.00258705	1		VC_465_0	Caudovirales;Podoviridae	16	3	Low (24.21)
	ERR514704_423038_L9516	9516	0.0714286	virus cat3	1	0.00026437	0.993		Singleton	Caudovirales;Myoviridae	15	1	Low (9)
	ERR514704_424496_L29243	29243	0.307692	virus cat2	0.969666	0.0109147	1		VC_170_0	Caudovirales;Myoviridae	40	1	Low (14.78)
	ERR514704_425178_L58664	58664	0.411765	virus cat2	0.73117	0.0304404	0.993		Singleton	Caudovirales	68	5	Complete (93.62)
	ERR514704_425240_L12339	12339	0.833333	virus cat2	0.674491	0.0351424	0.993		VC_402_0	Caudovirales	13	8	Low (12.94)
	ERR514704_425791_L14887	14887	0.6	undetected	0.989902	0.00744014	0.933	Sg_872780	Singleton	Caudovirales;Myoviridae;Eurybiavirus	16	0	Low (4.81)
	ERR514704_425927_L35285	35285	0.220339	virus cat2	0.997939	0.00464537	1		Singleton	Caudovirales;Siphoviridae	60	5	Complete (90.07)
	ERR514704_426604_L5703	5703	0.75	virus cat1	1	0	0.98		Singleton	Caudovirales;Myoviridae	5	3	Low (2.93)
	ERR514704_426864_L78758	78758	0.272727	virus cat3	0.93457	0.0151824	0.993		VC_1029_0	Caudovirales;Myoviridae	66	0	Low (10.45)
	ERR514704_427956_L8887	8887	0.727273	virus cat2	0.984542	0.00859204	0.84		VC_771_0	Caudovirales;Podoviridae	12	0	Low (15.31)
	ERR514704_428572_L11514	11514	0.3125	virus cat2	0.999999	0.000415439	0.92		VC_467_0	Caudovirales;Podoviridae	16	0	Low (22.99)
	ERR514704_429189_L9503	9503	0.785714	virus cat2	0.956609	0.0128031	0.9		Singleton	Caudovirales;Myoviridae;Tegunavirus	14	0	Low (5.53)
	ERR514704_45305_L17232	17232	0.277778	undetected	0.860433	0.0208286	0.993		Singleton	Caudovirales	19	0	Low (4.66)
	ERR514704_48521_L11430	11430	0.416667	virus cat2	0.990879	0.0072513	1		Singleton	Unclassified	13	5	Low (31.49)
	ERR514704_51118_L7875	7875	0.545455	virus cat2	1	0	1		Singleton	Caudovirales;Myoviridae	12	3	Low (9.01)
	ERR514704_56210_L8406	8406	0.5	virus cat2	0.701458	0.0328386	0.993	vOTU_595195	VC_1028_0	Caudovirales;Myoviridae	9	1	Low (14.26)
	ERR514704_57318_L7909	7909	0.666667	virus cat3	0.999814	0.00202054	0.993		VC_817_0	Caudovirales;Myoviridae;Aurunvirus	13	2	Low (4.74)
	ERR514704_57552_L37545	37545	0.566667	virus cat1	0.801333	0.0251152	1		Singleton	Caudovirales;Myoviridae	30	14	Low (17.71)
	ERR514704_57556_L6345	6345	0.666667	virus cat2	0.909964	0.017033	0.893		Singleton	Caudovirales;Myoviridae;Llyrvirus	4	0	Low (1.71)
	ERR514704_59883_L10613	10613	0.416667	virus cat2	0.993192	0.00670368	1		VC_1100_0	Caudovirales	13	1	Low (15.2)
	ERR514704_60479_L8497	8497	0.8	virus cat2	0.990277	0.00730795	0.84		Singleton	Unclassified	11	0	Low (7.76)
	ERR514704_60719_L10830	10830	0.727273	virus cat1	0.997141	0.00515522	1		VC_970_0	Caudovirales;Siphoviridae	13	4	Low (7.19)
	ERR514704_61207_L5633	5633	0.75	undetected	0.0302593	0.267184	0.973		VC_681_0	Caudovirales;Siphoviridae	9	5	Low (12.88)
	ERR514704_61216_L17876	17876	0.444444	virus cat2	0.992786	0.00677921	0.993		VC_734_0	Caudovirales;Myoviridae	29	0	Low (7.04)
	ERR514704_61796_L6705	6705	0.214286	virus cat2	1	0.00026437	0.993		VC_466_0	Caudovirales;Podoviridae	15	0	Low (13.57)
	ERR514704_63857_L11018	11018	0.266667	virus cat2	0.931269	0.0154657	0.947		Singleton	Caudovirales;Myoviridae	16	0	Low (5.87)
	ERR514704_66566_L6520	6520	0.428571	virus cat2	0.993478	0.00662814	0.993		Singleton	Caudovirales	15	0	Low (18.8)
	ERR514704_66621_L27707	27707	0.388889	virus cat2	0.999999	0.000396556	0.993		VC_511_0	Caudovirales;Siphoviridae;Inhavirus	56	4	Medium (86.85)
	ERR514704_69031_L13292	13292	0.315789	virus cat2	0.826688	0.0232646	1		Singleton	Caudovirales;Podoviridae	20	0	Low (2.55)
	ERR514704_71796_L5438	5438	0.666667	virus cat2	0.999975	0.000868646	0.947		VC_742_0	Caudovirales;Myoviridae;Llyrvirus	4	0	Not determined
	ERR514704_72464_L22709	22709	0.5	virus cat2	0.997308	0.00507969	1		Singleton	Caudovirales;Myoviridae	38	1	Low (11.63)
	ERR514704_73733_L7772	7772	0.3	virus cat2	0.992987	0.00674145	1		VC_1102_0	Caudovirales;Siphoviridae	10	1	Low (22.97)
	ERR514704_76943_L17197	17197	0.131579	virus cat3	0.999945	0.00120855	1		Singleton	Caudovirales	38	1	Low (27.34)
	ERR514704_77472_L5762	5762	0.181818	virus cat3	0.99094	0.0072513	0.727		VC_1254_0	Unclassified	12	0	Not determined
	ERR514704_78605_L8906	8906	0.666667	virus cat1	0.999816	0.00200166	1		VC_465_0	Caudovirales;Podoviridae	10	3	Low (16.22)
	ERR514704_78738_L9067	9067	0.352941	virus cat2	0.999658	0.00243598	0.987		VC_455_0	Caudovirales;Myoviridae	18	0	Low (9.5)
	ERR514704_78851_L6069	6069	0.375	virus cat1	0.989995	0.00740237	1		VC_997_0	Caudovirales	9	2	Low (3.47)
	ERR514704_79723_L6073	6073	0.571429	virus cat2	0.99633	0.00566508	1		VC_727_0	Unclassified	7	1	Low (3.99)
	ERR514704_80851_L18856	18856	0.7	virus cat2	0.967019	0.0114057	1		VC_761_0	Caudovirales	11	3	Low (29.11)
	ERR514704_81059_L7624	7624	0	virus cat3	0.988472	0.00778004	0.833		Singleton	Unclassified	10	0	Low (25.06)
	ERR514704_81079_L8435	8435	0.625	undetected	0.999863	0.00188836	0.747		VC_189_0	Caudovirales;Myoviridae	9	0	Low (2.94)
	ERR514704_81216_L17137	17137	0.2	virus cat2	0.832527	0.0228114	0.993		Singleton	Caudovirales	31	2	Low (47.98)
	ERR514704_81440_L5633	5633	0.25	virus cat3	0.998252	0.00443765	0.953		Singleton	Unclassified	9	0	Low (2.97)
	ERR514704_82683_L6118	6118	0.352941	virus cat2	0.999993	0.000585392	0.993	vOTU_332254	Singleton	Caudovirales	17	0	Low (11.37)
	ERR514704_83284_L17658	17658	0.285714	virus cat2	0.999972	0.000963064	1		VC_1197_0	Unclassified	23	3	Low (37.27)
	ERR514704_84579_L14641	14641	0.411765	virus cat2	0.999672	0.00243598	0.953		VC_1026_0	Unclassified	19	0	Low (3.25)
	ERR514704_84633_L8513	8513	0.631579	virus cat2	0.995677	0.00583503	1		VC_1020_0	Caudovirales	19	4	Low (22.22)
	ERR514704_85630_L11465	11465	0.416667	undetected	0.99888	0.00375784	1		Singleton	Caudovirales;Siphoviridae;Inhavirus	13	1	Low (30.05)
	ERR514704_85739_L12448	12448	0.666667	virus cat2	0.995265	0.00600499	0.967		Singleton	Unclassified	16	0	Low (10.63)
	ERR514704_86256_L7334	7334	0.909091	virus cat2	0.999888	0.00175618	1		VC_772_0	Caudovirales;Myoviridae	12	0	Low (11.83)
	ERR514704_87209_L7572	7572	0.6	virus cat2	0.999974	0.000887529	1		VC_910_0	Caudovirales;Podoviridae	7	3	Low (11.77)
	ERR514704_88579_L16945	16945	0.275862	virus cat2	0.471433	0.0770073	0.993		VC_575_0	Caudovirales;Siphoviridae	29	1	Low (40.13)
	ERR514704_88630_L7658	7658	0.625	virus cat2	0.960093	0.0123688	0.967		VC_694_0	Caudovirales;Podoviridae;Lightbulbvirus	9	0	Low (4.57)
	ERR514704_88741_L6640	6640	1	virus cat2	0.703277	0.0327064	0.987		VC_695_0	Unclassified	6	1	Low (3.97)
	ERR514704_90262_L6985	6985	0.75	undetected	0.993667	0.00659038	1	vOTU_604068	VC_1003_0	Unclassified	13	2	Low (5.91)
	ERR514704_92228_L15677	15677	0.470588	provirus cat2	0.950752	0.0135395	1		Singleton	Caudovirales;Myoviridae	17	1	Low (4.15)
	ERR514704_92325_L15172	15172	0.666667	undetected	0.530901	0.0523076	0.92	vOTU_540045	VC_182_0	Caudovirales;Myoviridae;Eurybiavirus	18	0	Low (3.77)
	ERR514704_92342_L52570	52570	0.323529	virus cat2	0.998842	0.00381449	0.993		Singleton	Caudovirales	68	9	High (99.75)
	ERR514704_92831_L6421	6421	0.545455	virus cat3	0.999991	0.000623159	0.88		Singleton	Caudovirales;Myoviridae	12	0	Low (1.83)
	ERR514704_93648_L14549	14549	1	virus cat2	0.997448	0.00502304	1		VC_755_0	Caudovirales;Podoviridae	11	7	Low (14.06)
	ERR514704_94592_L8966	8966	1	virus cat2	0.998653	0.00407886	1		VC_497_0	Caudovirales;Podoviridae	6	4	Low (14.4)
	ERR514704_94711_L7293	7293	0.777778	virus cat1	0.997992	0.00464537	1		Singleton	Caudovirales;Podoviridae	10	6	Low (20.01)
	ERR514704_95515_L6113	6113	0.416667	virus cat2	0.999347	0.00304026	1		Singleton	Caudovirales	13	1	Low (6.1)
	ERR514704_95731_L8137	8137	0.1	virus cat2	0.997925	0.00464537	0.993		Singleton	Caudovirales;Myoviridae;Ficleduovirus	11	1	Low (15.69)
	ERR514704_97358_L7646	7646	0.75	virus cat1	0.999957	0.00107636	1		VC_465_0	Caudovirales;Podoviridae	9	2	Low (14.38)
	ERR514704_97527_L5447	5447	0.0625	virus cat3	0.697545	0.0332918	0.973		VC_1092_0	Caudovirales;Podoviridae;Lessievirus	16	0	Low (14.51)
	ERR514704_97569_L10024	10024	0.166667	virus cat2	0.586013	0.0438477	0.853	vOTU_004786	VC_887_0	Caudovirales	18	0	Low (12.22)
	ERR514704_97775_L6265	6265	0.5	virus cat2	0.999999	0.000415439	0.987		VC_1177_0	Caudovirales;Autographiviridae	13	2	Low (18.51)
	ERR514704_98306_L24240	24240	0.53125	virus cat2	0.859818	0.0208475	1		VC_693_0	Caudovirales	33	6	Medium (71.94)
	ERR514704_99829_L16281	16281	0.576923	virus cat1	0.999961	0.00105748	1		Singleton	Caudovirales;Siphoviridae	26	6	Medium (52.52)
	ERR514705_104039_L6944	6944	0.181818	virus cat2	0.992424	0.00685475	0.98		Singleton	Caudovirales	12	0	Low (4.07)
	ERR514705_105132_L11279	11279	0.8	virus cat2	0.717949	0.0315356	1		Singleton	Caudovirales	11	9	Low (5.99)
	ERR514705_105877_L13250	13250	0.25	virus cat2	0.998906	0.00373895	0.953		VC_858_0	Caudovirales	25	0	Low (20.57)
	ERR514705_107872_L16727	16727	0.421053	virus cat2	0.999935	0.00132185	1		VC_1136_0	Caudovirales	19	1	Low (33.63)
	ERR514705_108398_L9140	9140	0.727273	virus cat2	0.997493	0.00500415	1	vOTU_748493	VC_43_0	Caudovirales;Myoviridae	12	5	Low (4.84)
	ERR514705_108959_L9922	9922	0.5	undetected	0.767901	0.0279666	0.707		VC_1038_0	Caudovirales;Myoviridae;Polybotosvirus	19	0	Low (5.16)
	ERR514705_109534_L5432	5432	0	virus cat1	0.950142	0.0135773	1		Singleton	Caudovirales;Podoviridae	4	1	Low (14.95)
	ERR514705_110292_L15929	15929	0.448276	virus cat2	1	0	1		VC_465_0	Caudovirales;Podoviridae	31	2	Low (28.61)
	ERR514705_110331_L7172	7172	1	virus cat2	0.999465	0.00294584	1		Singleton	Caudovirales	4	4	Low (4.29)
	ERR514705_113014_L60964	60964	0.388889	virus cat2	0.986013	0.00834655	0.927	Sg_832783	VC_163_1	Caudovirales;Myoviridae	91	0	Low (18.03)
	ERR514705_113553_L7685	7685	0.714286	virus cat1	1	0	1		VC_49_0	Caudovirales;Myoviridae	8	2	Low (4.15)
	ERR514705_115462_L11015	11015	0.428571	undetected	0.900402	0.0176751	1		VC_1038_0	Caudovirales;Myoviridae;Polybotosvirus	15	2	Low (5.76)
	ERR514705_115920_L5485	5485	0.571429	virus cat2	0.998775	0.00390891	0.813		VC_1258_0	Caudovirales	8	0	Low (17.5)
	ERR514705_116090_L35898	35898	0.423077	virus cat1	0.999748	0.00222827	1		Singleton	Caudovirales	53	10	Complete (98.01)
	ERR514705_117234_L5999	5999	0.75	virus cat1	0.998782	0.00390891	1		Singleton	Caudovirales;Podoviridae	8	3	Low (9.17)
	ERR514705_117621_L8777	8777	0.545455	virus cat2	0.985849	0.00838432	1		VC_924_0	Caudovirales;Myoviridae	7	2	Low (3.57)
	ERR514705_117746_L13251	13251	0.4	virus cat3	0.992729	0.0067981	0.993		VC_1259_0	Unclassified	16	0	Low (1.12)
	ERR514705_117865_L29647	29647	0.322581	virus cat2	0.999976	0.000849762	1		VC_1097_0	Caudovirales;Siphoviridae	31	8	Complete (96.06)
	ERR514705_117971_L20206	20206	0.416667	undetected	0.97732	0.00961175	0.833		Singleton	Unclassified	24	0	Low (8.04)
	ERR514705_119891_L17219	17219	0.310345	virus cat2	0.58726	0.0437155	0.993		VC_1051_0	Caudovirales;Siphoviridae	29	5	Complete (94.3)
	ERR514705_121098_L59796	59796	0.75	virus cat1	0.999899	0.00162399	1		VC_48_0	Caudovirales;Myoviridae	61	27	Low (36.23)
	ERR514705_123374_L14068	14068	0.461538	virus cat2	0.994742	0.00615605	1		Singleton	Caudovirales;Podoviridae	14	3	Low (39.69)
	ERR514705_124243_L7883	7883	0.153846	virus cat2	0.999329	0.00305914	0.993		Singleton	Caudovirales	13	0	Low (20.94)
	ERR514705_124257_L17524	17524	0.478261	virus cat2	0.999973	0.000906413	0.967		VC_173_0	Caudovirales;Myoviridae	24	0	Low (4.64)
	ERR514705_127207_L45085	45085	0.454545	undetected	0.995106	0.00602387	0.993	Sg_529281	VC_768_0	Unclassified	35	0	Low (9.67)
	ERR514705_128159_L15034	15034	0.4	virus cat2	0.999967	0.00105748	0.84		VC_687_0	Caudovirales;Myoviridae;Bellamyvirus	16	0	Low (9.11)
	ERR514705_128725_L9914	9914	0.363636	virus cat2	0.980078	0.00925297	0.967		Singleton	Caudovirales;Myoviridae	12	0	Low (5.62)
	ERR514705_128967_L25585	25585	0.461538	virus cat2	0.99999	0.000660926	1		VC_1097_0	Caudovirales;Siphoviridae	39	11	Medium (78.99)
	ERR514705_129386_L12931	12931	0.352941	undetected	0.186738	0.151503	0.993		Singleton	Unclassified	17	0	Low (6.75)
	ERR514705_129599_L5434	5434	1	virus cat2	0.979986	0.00929073	1		Singleton	Caudovirales;Myoviridae	5	5	Low (2.62)
	ERR514705_130699_L6553	6553	0.375	virus cat2	0.159793	0.160869	0.96		VC_971_0	Caudovirales	17	0	Low (16.76)
	ERR514705_131099_L13278	13278	0.285714	undetected	0.999316	0.00307803	1	vOTU_270387	VC_1111_0	Unclassified	16	0	Low (4.3)
	ERR514705_131389_L20622	20622	0.5	undetected	0.998067	0.00455095	1	Sg_937897	VC_959_0	Caudovirales;Myoviridae	17	0	Low (4.58)
	ERR514705_131797_L34301	34301	0.3	undetected	0.995348	0.0059861	1	vOTU_162679	Singleton	Caudovirales	32	1	Low (10.11)
	ERR514705_133411_L33047	33047	0.428571	virus cat2	0.786398	0.0264559	1		VC_693_0	Caudovirales	49	5	High (97.92)
	ERR514705_133422_L35603	35603	0.22449	virus cat3	0.999669	0.00243598	0.86		Singleton	Caudovirales;Myoviridae	50	0	Low (12.21)
	ERR514705_133587_L5026	5026	0.333333	virus cat2	0.998292	0.00439988	1		Singleton	Unclassified	7	1	Low (13.62)
	ERR514705_134012_L8288	8288	0.3	virus cat2	0.993938	0.00645819	1		VC_1052_0	Caudovirales;Siphoviridae	22	1	Low (21.77)
	ERR514705_134017_L64178	64178	0.511628	virus cat2	0.866575	0.0203754	1		VC_163_0	Caudovirales;Myoviridae	87	7	Low (17.12)
	ERR514705_134033_L79613	79613	0.142857	virus cat3	0.996059	0.0057595	0.78		VC_816_0	Caudovirales	78	0	Low (47.75)
	ERR514705_134934_L14419	14419	0.454545	undetected	0.999653	0.00245487	0.933		Singleton	Unclassified	4	0	Not determined
	ERR514705_136519_L6114	6114	0.75	virus cat1	0.999572	0.00275701	1		Singleton	Caudovirales;Myoviridae	9	4	Low (5.01)
	ERR514705_136708_L48930	48930	0.542857	virus cat3	0.847947	0.0216595	1		Singleton	Caudovirales	35	1	Low (10.49)
	ERR514705_136713_L27855	27855	0.581395	virus cat2	0.999783	0.00205831	1		VC_238_0	Caudovirales;Podoviridae	44	6	Medium (60.82)
	ERR514705_137217_L5347	5347	0.333333	virus cat2	0.961062	0.0121988	1		VC_1266_0	Caudovirales;Podoviridae	9	0	Low (8.89)
	ERR514705_137457_L20273	20273	0.394737	undetected	0.765277	0.0281177	1		Singleton	Caudovirales;Myoviridae	39	1	Low (11.14)
	ERR514705_137630_L23485	23485	0.542857	undetected	0.649395	0.0371629	0.993		VC_743_0	Caudovirales	36	2	Low (12.29)
	ERR514705_137848_L8229	8229	0.636364	virus cat2	0.811783	0.0243032	1		VC_725_0	Caudovirales;Myoviridae;Bixzunavirus	11	2	Low (4.91)
	ERR514705_139317_L5349	5349	0.545455	undetected	0.993859	0.00655261	0.993		Singleton	Caudovirales;Myoviridae	12	0	Low (2.85)
	ERR514705_139867_L7649	7649	0.75	virus cat1	0.999919	0.00151069	1		VC_1056_0	Caudovirales;Podoviridae	9	3	Low (22.71)
	ERR514705_140369_L11097	11097	0.5625	virus cat2	0.855446	0.0211496	0.987		VC_494_0	Caudovirales;Podoviridae	17	0	Low (9.34)
	ERR514705_141431_L6839	6839	0.733333	virus cat2	1	0.00026437	0.993		Singleton	Caudovirales;Podoviridae	17	1	Low (12.46)
	ERR514705_141590_L25243	25243	0.37037	virus cat2	0.999972	0.000906413	1		VC_468_0	Caudovirales;Autographiviridae;Pairvirus	28	5	Medium (60.83)
	ERR514705_142504_L9846	9846	0.454545	virus cat2	1	0	0.913		VC_1061_0	Caudovirales;Herelleviridae	13	0	Low (3.16)
	ERR514705_142603_L9727	9727	0.444444	virus cat2	0.999999	0.000434323	1		Singleton	Caudovirales;Myoviridae;Phabquatrovirus	9	4	Low (15.05)
	ERR514705_143032_L13555	13555	0.65	virus cat2	0.999978	0.000849762	1		Singleton	Caudovirales;Podoviridae	21	4	Low (29.7)
	ERR514705_145007_L6639	6639	0.5	virus cat1	0.997898	0.00468313	1		VC_511_0	Caudovirales;Siphoviridae;Inhavirus	9	2	Low (20.39)
	ERR514705_145353_L5877	5877	0.857143	virus cat2	0.999993	0.000604275	1		VC_460_0	Caudovirales	8	1	Low (10.26)
	ERR514705_146598_L22672	22672	0.862069	undetected	0.936244	0.0150125	0.993	Sg_938102	VC_707_0	Caudovirales;Siphoviridae	29	6	Low (11.88)
	ERR514705_146661_L13606	13606	0.36	virus cat2	0.952728	0.0133129	0.893		VC_1082_0	Caudovirales;Myoviridae	25	0	Low (5.73)
	ERR514705_147394_L43443	43443	0.309091	virus cat2	0.980629	0.00923408	1		VC_468_0	Caudovirales;Autographiviridae;Pairvirus	56	8	High (100)
	ERR514705_149022_L5674	5674	0.333333	virus cat2	0.999916	0.00152957	0.833		Singleton	Caudovirales;Myoviridae	7	0	Low (1.77)
	ERR514705_149171_L11226	11226	0.6	virus cat2	0.779611	0.0269091	1		VC_1178_0	Caudovirales;Podoviridae;Kochitakasuvirus	16	3	Low (19.15)
	ERR514705_150635_L6122	6122	0.375	virus cat2	0.999938	0.00130297	0.993		VC_1131_0	Caudovirales;Podoviridae	10	1	Low (15.17)
	ERR514705_151491_L32053	32053	0.392157	virus cat2	1	0	1		VC_238_0	Caudovirales;Podoviridae	51	4	Medium (70.06)
	ERR514705_151511_L8861	8861	0.214286	virus cat2	0.949183	0.013785	1		Singleton	Caudovirales;Podoviridae;Krylovvirus	14	2	Low (24.99)
	ERR514705_152323_L38819	38819	0.514286	virus cat2	0.994145	0.00636377	0.987		Singleton	Caudovirales;Podoviridae	37	8	Medium (63.98)
	ERR514705_152768_L7640	7640	0.5	virus cat2	0.999923	0.0014918	0.973		VC_1059_0	Caudovirales;Myoviridae	6	1	Low (2.3)
	ERR514705_152905_L8360	8360	0.333333	virus cat2	1	0	0.88		VC_467_0	Caudovirales;Podoviridae	9	0	Low (16.58)
	ERR514705_155093_L10258	10258	0.692308	virus cat2	0.997402	0.00504192	1		Singleton	Caudovirales	14	4	Low (10.79)
	ERR514705_155384_L5819	5819	0.5	undetected	0.963879	0.0117645	0.967		VC_448_0	Caudovirales;Myoviridae	12	0	Low (2.81)
	ERR514705_155485_L6683	6683	1	virus cat2	0.924087	0.0159755	0.993		Singleton	Caudovirales;Myoviridae	5	4	Low (4.05)
	ERR514705_155936_L8611	8611	0.538462	virus cat2	1	0	1		Singleton	Caudovirales	14	0	Low (22.33)
	ERR514705_157102_L5376	5376	0.1	virus cat3	0.988729	0.00766674	0.993		VC_1274_0	Unclassified	12	0	Low (4.79)
	ERR514705_159468_L14771	14771	0.208333	virus cat3	0.85839	0.020923	0.96		VC_450_0	Caudovirales;Myoviridae	25	0	Low (8.03)
	ERR514705_159505_L9375	9375	0.304348	undetected	0.999847	0.00190724	0.98		VC_1052_0	Caudovirales;Siphoviridae;Cequinquevirus	23	0	Low (24.2)
	ERR514705_159944_L34683	34683	0.454545	undetected	0.875298	0.01979	1		VC_800_0	Caudovirales;Myoviridae	34	0	Low (7.43)
	ERR514705_160416_L23939	23939	0.216216	virus cat2	0.856979	0.0210174	0.987		Singleton	Unclassified	37	1	Low (7.2)
	ERR514705_160529_L20719	20719	0.4	undetected	0.982629	0.00895083	0.907		Singleton	Caudovirales;Myoviridae	31	0	Low (7.26)
	ERR514705_161292_L8166	8166	0.666667	undetected	0.832382	0.0228114	1	vOTU_642267	Singleton	Caudovirales	11	1	Low (4.3)
	ERR514705_161591_L33190	33190	0.326531	virus cat3	0.730689	0.0305159	1		VC_181_0	Caudovirales	50	1	Low (16.53)
	ERR514705_161836_L83422	83422	0.297101	virus cat2	0.939847	0.0148047	0.993		VC_181_4	Caudovirales	139	2	Low (22.24)
	ERR514705_163127_L16906	16906	0.703704	virus cat2	0.931395	0.0154657	1		Singleton	Caudovirales;Podoviridae	27	10	Low (45.96)
	ERR514705_164247_L56073	56073	0.413043	virus cat3	0.977861	0.0095551	1		Singleton	Caudovirales;Myoviridae	47	1	Low (12.01)
	ERR514705_166888_L11881	11881	0.789474	undetected	0.848519	0.0216217	1	Sg_938115	VC_738_0	Caudovirales;Myoviridae	19	1	Low (6.23)
	ERR514705_167218_L5232	5232	0.7	undetected	0.850901	0.0214895	0.973	Sg_937982	VC_737_0	Unclassified	10	0	Low (2.74)
	ERR514705_168452_L5383	5383	0.4	virus cat2	1	0	0.9		Singleton	Caudovirales;Myoviridae	17	0	Low (2.85)
	ERR514705_169054_L24018	24018	0.333333	undetected	0.999199	0.00326686	0.927		Singleton	Caudovirales;Siphoviridae	19	0	Low (7.72)
	ERR514705_169828_L9235	9235	0.5	virus cat2	0.999065	0.0034557	1		VC_1250_0	Unclassified	11	2	Low (4.56)
	ERR514705_170147_L13314	13314	0.6	virus cat2	0.609482	0.0412796	0.987	vOTU_213520	VC_1056_0	Caudovirales;Myoviridae	10	4	Low (37.83)
	ERR514705_171103_L7668	7668	0.538462	virus cat2	0.968298	0.011198	0.993		Singleton	Caudovirales	10	6	Low (3.98)
	ERR514705_171318_L5203	5203	0.714286	virus cat2	0.960764	0.0122366	0.907		VC_54_0	Unclassified	8	0	Low (5.77)
	ERR514705_172273_L18322	18322	0.28125	virus cat2	0.999239	0.00324798	0.96		VC_995_0	Caudovirales;Podoviridae	31	0	Low (33.16)
	ERR514705_172547_L11003	11003	0.238095	undetected	0.999999	0.000415439	1		Singleton	Caudovirales	23	0	Low (12.12)
	ERR514705_173181_L28403	28403	0.708333	virus cat2	0.858656	0.020923	1		Singleton	Caudovirales;Myoviridae	23	12	Low (16.13)
	ERR514705_175112_L30648	30648	0.296875	virus cat3	0.96006	0.0123876	0.96		Singleton	Caudovirales;Myoviridae	65	0	Low (18.95)
	ERR514705_175343_L7498	7498	0.588235	virus cat2	0.297071	0.119911	0.927		VC_919_0	Caudovirales;Myoviridae	17	0	Low (6.71)
	ERR514705_175433_L55352	55352	0.5	virus cat1	0.9784	0.00951734	1		Singleton	Caudovirales;Podoviridae	66	6	Complete (100)
	ERR514705_177008_L5033	5033	0.181818	virus cat3	0.994432	0.00623159	0.853		VC_499_0	Caudovirales	12	0	Low (3.53)
	ERR514705_177835_L7171	7171	0.2	virus cat2	0.999992	0.000623159	1		VC_1097_0	Caudovirales;Myoviridae	14	1	Low (23.23)
	ERR514705_178041_L16141	16141	0.571429	virus cat2	0.999847	0.00190724	1		VC_1175_0	Unclassified	13	4	Low (10.15)
	ERR514705_178370_L8602	8602	0.307692	virus cat2	1	0.00026437	0.98		VC_463_0	Caudovirales	13	0	Low (14.52)
	ERR514705_178428_L15038	15038	0.909091	virus cat2	0.999778	0.00205831	1		VC_755_0	Caudovirales;Podoviridae	12	6	Low (26.11)
	ERR514705_179144_L6988	6988	1	virus cat2	0.865024	0.0204698	0.993		Singleton	Caudovirales;Podoviridae	5	0	Low (11.53)
	ERR514705_179740_L5390	5390	0.583333	virus cat2	1	0	1		VC_752_0	Caudovirales;Myoviridae	13	1	Low (2.29)
	ERR514705_180291_L13598	13598	0.444444	virus cat1	0.992918	0.00674145	1		Singleton	Caudovirales;Podoviridae	18	2	Low (37.57)
	ERR514705_180344_L28502	28502	0.592593	virus cat2	0.999999	0.000396556	0.993		VC_1106_0	Unclassified	27	4	Low (5.84)
	ERR514705_180680_L20000	20000	0.25	virus cat2	1	0	1		VC_785_0	Caudovirales;Podoviridae	21	3	Low (49.4)
	ERR514705_181068_L7948	7948	0.538462	virus cat2	0.9996	0.0026437	0.96		VC_1136_0	Caudovirales;Myoviridae	12	0	Low (14.48)
	ERR514705_181782_L6021	6021	0.333333	virus cat1	0.948179	0.0138606	1		Singleton	Unclassified	5	1	Low (12.12)
	ERR514705_181998_L5183	5183	0.166667	virus cat2	0.99957	0.00275701	0.9	vOTU_021933	Singleton	Unclassified	7	0	Low (4.66)
	ERR514705_182381_L30644	30644	0.574468	virus cat3	0.901802	0.0175806	0.993	Sg_571062	VC_708_0	Caudovirales;Siphoviridae	48	1	Low (16.04)
	ERR514705_183584_L6396	6396	1	virus cat2	0.963241	0.0118778	1		VC_754_0	Unclassified	5	4	Low (10.61)
	ERR514705_183986_L39704	39704	0.126761	virus cat3	0.997471	0.00500415	0.993		VC_909_0	Caudovirales;Myoviridae	71	2	Low (20.94)
	ERR514705_184993_L39110	39110	0.5	virus cat2	0.960296	0.0123688	1		VC_43_0	Caudovirales;Myoviridae	44	12	Low (20.94)
	ERR514705_185393_L10550	10550	0.333333	undetected	0.0623658	0.220164	0.627		Singleton	Unclassified	18	0	Low (1.4)
	ERR514705_188045_L35074	35074	0.68	virus cat2	0.889963	0.018487	1		VC_167_0	Caudovirales;Myoviridae	26	6	Low (8.85)
	ERR514705_188093_L25332	25332	0.4	virus cat2	0.958631	0.0125576	1		VC_176_0	Caudovirales;Myoviridae	31	3	Low (6.79)
	ERR514705_189454_L9966	9966	0.533333	undetected	0.944346	0.0142571	0.98	Sg_938115	VC_737_0	Caudovirales	15	1	Low (5.21)
	ERR514705_189482_L5464	5464	0.142857	virus cat1	0.999941	0.00124632	1		Singleton	Caudovirales;Siphoviridae;Nickievirus	9	2	Low (15.05)
	ERR514705_189484_L31144	31144	0.510204	virus cat2	0.986614	0.00823325	1		Singleton	Caudovirales;Siphoviridae	51	6	Medium (88.54)
	ERR514705_189736_L12491	12491	0.272727	virus cat2	1	0	1		Singleton	Caudovirales;Myoviridae	5	2	Low (7.13)
	ERR514705_190529_L6581	6581	0.272727	virus cat2	0.999925	0.00145404	1		VC_1233_0	Caudovirales;Podoviridae	12	1	Low (9.82)
	ERR514705_193644_L20071	20071	0.227273	undetected	0.981244	0.00912078	0.8		Singleton	Caudovirales;Myoviridae	23	0	Low (5.65)
	ERR514705_194522_L5017	5017	0.25	virus cat3	1	0	0.973		VC_732_0	Caudovirales	12	0	Low (2.63)
	ERR514705_196418_L16188	16188	0.8	undetected	0.746594	0.0293451	1		Singleton	Caudovirales;Myoviridae	15	3	Low (11.18)
	ERR514705_196697_L7156	7156	0.833333	undetected	0.971026	0.0106692	0.993	Sg_937982	VC_738_0	Unclassified	12	0	Low (3.75)
	ERR514705_198121_L16805	16805	0.0333333	virus cat3	0.999006	0.00362565	0.953		VC_816_0	Caudovirales;Demerecviridae	31	0	Low (10.53)
	ERR514705_198536_L7124	7124	0.6	virus cat1	1	0	1		VC_40_0	Caudovirales;Myoviridae	10	6	Low (3.91)
	ERR514705_199093_L5852	5852	0	virus cat2	0.93711	0.0149747	undetected	Sg_079878	Singleton	Caudovirales	5	ND	Low (2.34)
	ERR514705_199103_L49019	49019	0.5	undetected	0.999674	0.00243598	0.98		VC_1047_0	Caudovirales;Herelleviridae;Sciuriunavirus	17	2	Low (16.81)
	ERR514705_199413_L5395	5395	0.333333	virus cat2	0.99986	0.00190724	1	vOTU_362466	Singleton	Caudovirales;Siphoviridae	6	0	Low (8.44)
	ERR514705_199846_L18028	18028	0.482759	virus cat2	0.82318	0.0234723	1		VC_53_0	Caudovirales	29	9	Low (8.29)
	ERR514705_199972_L6535	6535	0.636364	virus cat1	0.99993	0.00143515	1		VC_47_0	Caudovirales;Myoviridae	11	7	Low (3.64)
	ERR514705_200697_L9036	9036	0.5	virus cat1	0.965616	0.011519	1		VC_1249_0	Caudovirales;Myoviridae;Llyrvirus	9	3	Low (1.37)
	ERR514705_200909_L10933	10933	0.294118	undetected	0.995118	0.00602387	0.953		Singleton	Caudovirales;Siphoviridae	17	0	Low (20.14)
	ERR514705_201127_L16142	16142	0.75	virus cat2	0.992899	0.00676033	0.987		VC_694_0	Caudovirales;Podoviridae;Lightbulbvirus	13	0	Low (12.18)
	ERR514705_201309_L45579	45579	0.447368	virus cat2	0.999872	0.00179394	1	Sg_246551	VC_724_0	Caudovirales	39	3	Low (26.46)
	ERR514705_202080_L17969	17969	0	virus cat3	0.99853	0.00422993	0.88		Singleton	Caudovirales;Myoviridae	18	0	Not determined
	ERR514705_202133_L8265	8265	0.363636	virus cat3	0.985621	0.00844097	0.993		Singleton	Caudovirales;Myoviridae	23	0	Low (4.71)
	ERR514705_202276_L5785	5785	0.111111	virus cat3	0.998478	0.00426769	0.947		VC_1278_0	Caudovirales;Myoviridae	11	0	Low (2.68)
	ERR514705_202389_L10398	10398	0.1	virus cat3	0.937148	0.0149747	0.72		Singleton	Caudovirales;Siphoviridae	10	0	Low (26.8)
	ERR514705_203319_L12344	12344	0.916667	virus cat2	0.999995	0.000566508	1		VC_1173_0	Caudovirales;Podoviridae	13	4	Low (20.37)
	ERR514705_203501_L13066	13066	0.466667	virus cat2	0.99941	0.00300249	0.92		Singleton	Caudovirales	16	0	Low (7.66)
	ERR514705_204043_L34112	34112	0.340909	virus cat3	0.78246	0.0266636	1		VC_968_0	Caudovirales;Siphoviridae	44	1	Low (6.6)
	ERR514705_204533_L11976	11976	0.214286	virus cat3	0.999982	0.000830878	0.7		Singleton	Caudovirales;Podoviridae	14	0	Low (21.8)
	ERR514705_205158_L5726	5726	0.357143	virus cat2	0.999995	0.000566508	0.92		VC_853_0	Caudovirales;Myoviridae	13	0	Low (3.11)
	ERR514705_205378_L23922	23922	0.764706	virus cat3	0.985019	0.00853539	1		VC_817_0	Caudovirales;Myoviridae;Bellamyvirus	18	1	Low (14.35)
	ERR514705_206216_L29823	29823	0.76	virus cat2	0.999462	0.00296473	0.987		VC_772_0	Caudovirales;Podoviridae	52	14	Low (49.9)
	ERR514705_207087_L7776	7776	0.5	virus cat2	0.999727	0.00226603	0.993		VC_455_0	Caudovirales;Myoviridae	12	3	Low (12.46)
	ERR514705_207091_L22982	22982	0.155556	virus cat3	0.960858	0.0122366	0.987		VC_181_1	Caudovirales;Myoviridae	45	0	Low (10.75)
	ERR514705_207354_L45202	45202	0.0841121	virus cat3	0.995448	0.00596722	0.92		Singleton	Caudovirales	107	0	Low (21.56)
	ERR514705_207853_L17090	17090	0.5	undetected	0.999995	0.000566508	0.993		VC_1058_0	Unclassified	10	1	Low (5.52)
	ERR514705_209617_L65922	65922	0.505747	virus cat3	0.878311	0.0193746	0.987	vOTU_074417	VC_737_0	Caudovirales	88	1	Low (34.46)
	ERR514705_210398_L9460	9460	0.25	virus cat3	1	0.00026437	0.96		Singleton	Unclassified	14	0	Low (3.24)
	ERR514705_210713_L15860	15860	0.3125	virus cat3	0.0743919	0.208494	0.847		Singleton	Caudovirales;Myoviridae	16	1	Low (5.81)
	ERR514705_211115_L10734	10734	0.727273	undetected	0.999906	0.00156734	0.993		VC_1010_0	Caudovirales;Myoviridae;Mieseafarmvirus	12	0	Low (2.3)
	ERR514705_211887_L8618	8618	0.555556	undetected	0.999514	0.00290807	0.993		Singleton	Unclassified	10	0	Low (7.67)
	ERR514705_212317_L5595	5595	0.4	virus cat2	0.999228	0.00324798	1		Singleton	Caudovirales;Autographiviridae	6	1	Low (12.36)
	ERR514705_212716_L37057	37057	0.5	virus cat2	0.984947	0.00855427	0.993		Singleton	Caudovirales	45	4	Medium (58.89)
	ERR514705_214474_L33212	33212	0.37931	virus cat2	0.999264	0.00315356	1	Sg_250654	Singleton	Caudovirales	29	2	Low (11.1)
	ERR514705_214692_L7170	7170	0.428571	virus cat2	1	0	1		VC_788_0	Caudovirales;Myoviridae	7	3	Low (3.81)
	ERR514705_215181_L5903	5903	0.545455	virus cat2	0.999994	0.000566508	0.993		VC_62_0	Caudovirales;Myoviridae	11	1	Low (3.11)
	ERR514705_215294_L6263	6263	0.555556	undetected	0.999853	0.00190724	1		Singleton	Caudovirales;Myoviridae;Palaemonvirus	9	2	Low (2.77)
	ERR514705_216329_L12315	12315	0.194444	virus cat3	0.999963	0.00105748	1		VC_1172_0	Caudovirales	37	1	Low (32.56)
	ERR514705_217265_L7031	7031	0.75	virus cat2	0.999299	0.00311579	0.967		Singleton	Unclassified	12	0	Low (7.4)
	ERR514705_217428_L9899	9899	0.6	virus cat2	0.990484	0.00728907	1		VC_826_0	Unclassified	11	1	Low (26.94)
	ERR514705_217719_L7350	7350	0.470588	virus cat2	0.999999	0.000396556	1		VC_752_0	Caudovirales;Myoviridae	18	1	Low (3.44)
	ERR514705_217753_L9099	9099	0.285714	virus cat2	0.999998	0.000434323	0.96		VC_463_0	Caudovirales	15	0	Low (21.58)
	ERR514705_217816_L6082	6082	0.111111	virus cat2	0.261002	0.12922	1		VC_1228_0	Caudovirales;Myoviridae	10	2	Low (2.41)
	ERR514705_217959_L7397	7397	0.714286	virus cat1	0.999922	0.0014918	1		VC_778_0	Caudovirales	8	1	Low (12.79)
	ERR514705_219203_L7334	7334	0.375	virus cat2	1	0	1		Singleton	Caudovirales;Autographiviridae;Banchanvirus	8	2	Low (17.59)
	ERR514705_219886_L37747	37747	0.219512	virus cat3	0.970961	0.0106692	1		VC_795_0	Caudovirales;Myoviridae	41	0	Low (14.51)
	ERR514705_219916_L14854	14854	0.6	undetected	0.824335	0.0233968	0.98	Sg_365532	VC_708_0	Caudovirales;Siphoviridae	15	1	Low (7.79)
	ERR514705_220276_L14828	14828	0.470588	virus cat3	0.650803	0.0370119	1		VC_1016_0	Caudovirales;Myoviridae	17	0	Low (7.27)
	ERR514705_220512_L8302	8302	0.3	virus cat2	0.999996	0.000547624	1		Singleton	Caudovirales;Siphoviridae;Oshimavirus	11	1	Low (33.77)
	ERR514705_220672_L5387	5387	0.272727	virus cat2	0.986501	0.00823325	0.967		VC_1109_0	Caudovirales;Siphoviridae;Cequinquevirus	11	0	Low (8.78)
	ERR514705_220750_L6857	6857	0.8	virus cat2	0.999847	0.00190724	0.947	Sg_659041	VC_705_0	Caudovirales;Myoviridae	7	0	Low (3.08)
	ERR514705_221386_L5403	5403	0.157895	virus cat3	1	0	1		Singleton	Caudovirales;Siphoviridae;Fromanvirus	19	0	Low (2.24)
	ERR514705_221912_L8549	8549	0.4375	virus cat2	0.999981	0.000830878	1		Singleton	Caudovirales;Podoviridae	18	1	Low (25.58)
	ERR514705_222141_L33651	33651	0.4375	virus cat1	0.99909	0.00341793	1		VC_470_0	Caudovirales	49	6	Medium (86.48)
	ERR514705_223291_L6035	6035	0.75	virus cat3	0.955625	0.0129353	1		VC_845_0	Unclassified	12	0	Low (3.16)
	ERR514705_225295_L5053	5053	0.416667	virus cat2	0.983492	0.00878088	1		Singleton	Caudovirales;Autographiviridae	12	1	Low (14.07)
	ERR514705_225305_L6672	6672	0.5	virus cat2	0.998036	0.00455095	1		Singleton	Caudovirales;Autographiviridae	13	1	Low (16.39)
	ERR514705_225621_L6872	6872	0.545455	undetected	0.975349	0.00987612	0.973		VC_999_0	Caudovirales	12	0	Low (1.87)
	ERR514705_225818_L5080	5080	0.5	virus cat2	0.967594	0.0112546	1		Singleton	Caudovirales;Siphoviridae	6	1	Low (1.95)
	ERR514705_226356_L5712	5712	0.153846	virus cat2	0.999317	0.00307803	0.993		Singleton	Caudovirales;Podoviridae	14	1	Low (16.87)
	ERR514705_227111_L6238	6238	0.5	virus cat1	0.999079	0.00341793	1		VC_1056_0	Caudovirales;Podoviridae	7	2	Low (18.52)
	ERR514705_227497_L31378	31378	0.285714	virus cat3	0.999997	0.000490974	1		VC_1282_0	Caudovirales	49	1	Low (9.54)
	ERR514705_228297_L7785	7785	0.222222	virus cat2	0.991843	0.00700582	0.973		VC_1021_0	Caudovirales;Siphoviridae	19	0	Low (24.26)
	ERR514705_228369_L8465	8465	0.3	virus cat2	0.74622	0.029364	0.987		Singleton	Caudovirales	12	1	Low (10.55)
	ERR514705_228912_L6820	6820	0.625	virus cat2	0.998684	0.00402221	0.873		Singleton	Caudovirales;Myoviridae	9	0	Low (6.07)
	ERR514705_229743_L15388	15388	0.368421	virus cat2	0.876993	0.0195634	1		VC_1283_0	Caudovirales;Myoviridae	21	1	Low (13.77)
	ERR514705_229845_L8813	8813	0.538462	virus cat1	0.999922	0.0014918	1		VC_511_0	Caudovirales;Siphoviridae;Inhavirus	14	4	Low (26.56)
	ERR514705_230636_L11363	11363	0.789474	virus cat2	0.999472	0.00294584	0.967		Singleton	Caudovirales	20	0	Low (19.93)
	ERR514705_230767_L11271	11271	0.866667	virus cat1	0.518152	0.0550079	1		VC_688_0	Caudovirales;Siphoviridae	16	7	Low (30.13)
	ERR514705_232222_L17522	17522	0.571429	virus cat2	1	0.000302138	0.987		Singleton	Caudovirales	22	0	Low (5.26)
	ERR514705_232671_L15692	15692	0.75	undetected	0.998926	0.00373895	1		VC_817_0	Caudovirales	11	1	Low (9.41)
	ERR514705_233477_L14984	14984	0.135135	virus cat3	0.999858	0.00190724	0.987		VC_1284_0	Unclassified	38	0	Low (8.99)
	ERR514705_234000_L7185	7185	0.375	virus cat2	0.894219	0.0180905	1		Singleton	Caudovirales	8	2	Low (8.66)
	ERR514705_235301_L6738	6738	1	virus cat2	0.983124	0.00887529	1		VC_924_0	Caudovirales	3	3	Low (5.03)
	ERR514705_235559_L98377	98377	0.460177	virus cat2	0.585147	0.043961	1		Singleton	Caudovirales	115	19	Complete (100)
	ERR514705_236613_L6048	6048	0.0666667	virus cat3	0.878973	0.0193368	0.993		Singleton	Caudovirales;Myoviridae	16	0	Low (3.25)
	ERR514705_237414_L19166	19166	0.578947	undetected	0.999404	0.00300249	1		Singleton	Caudovirales;Podoviridae;Fipvunavirus	20	3	Low (19.92)
	ERR514705_237711_L8886	8886	0.6	virus cat2	0.922728	0.0160699	0.993		VC_975_0	Caudovirales;Myoviridae	11	0	Low (5.38)
	ERR514705_237967_L6437	6437	0	virus cat2	0.0479481	0.237329	0.56		Singleton	Caudovirales;Myoviridae;Mieseafarmvirus	8	0	Not determined
	ERR514705_238171_L7201	7201	0.5	virus cat2	0.999994	0.000585392	1		Singleton	Caudovirales;Herelleviridae;Sciuriunavirus	6	2	Low (4.55)
	ERR514705_238513_L5766	5766	0.125	virus cat3	1	0	0.947		VC_1123_0	Caudovirales	10	0	Low (10)
	ERR514705_239721_L9541	9541	0.5	virus cat2	0.726811	0.0309313	1		VC_575_0	Caudovirales;Siphoviridae	9	3	Low (23.94)
	ERR514705_243705_L7543	7543	0.5	virus cat2	0.998409	0.00426769	0.947		VC_455_0	Caudovirales	15	0	Low (13.52)
	ERR514705_243932_L7892	7892	0.454545	undetected	0.999998	0.000434323	0.967		VC_975_0	Caudovirales	12	0	Low (4.64)
	ERR514705_244437_L127095	127095	0.476923	virus cat2	0.901466	0.0175995	1		VC_43_1	Caudovirales;Myoviridae	130	14	Medium (68.63)
	ERR514705_245921_L41574	41574	0.512821	virus cat2	0.999997	0.000509857	0.993		Singleton	Caudovirales	40	8	Medium (71.89)
	ERR514705_246006_L15928	15928	0.388889	virus cat2	0.99902	0.00355012	0.8		Singleton	Caudovirales;Podoviridae	18	0	Low (30.3)
	ERR514705_249165_L34372	34372	0.416667	undetected	0.997126	0.00515522	1		Singleton	Unclassified	37	0	Low (7.35)
	ERR514705_250166_L7771	7771	0.9	virus cat1	0.999975	0.000868646	1		Singleton	Caudovirales;Podoviridae	11	3	Low (12.86)
	ERR514705_250736_L10174	10174	0.384615	virus cat2	1	0	1		Singleton	Caudovirales;Siphoviridae	28	1	Low (31.11)
	ERR514705_251690_L9819	9819	0.5	virus cat2	0.936563	0.0150125	1		VC_910_0	Caudovirales;Podoviridae	8	4	Low (16.1)
	ERR514705_252628_L8578	8578	0.857143	undetected	0.676747	0.0350857	0.893	Sg_936593	VC_738_0	Unclassified	15	0	Low (4.49)
	ERR514705_253039_L15411	15411	0.347826	undetected	0.923739	0.0159944	0.907		VC_450_0	Caudovirales;Myoviridae	24	0	Low (8.05)
	ERR514705_254776_L5201	5201	0.384615	undetected	0.999504	0.00292696	0.98		VC_612_0	Caudovirales;Myoviridae	14	0	Low (2.66)
	ERR514705_254932_L5669	5669	0.833333	virus cat1	0.992455	0.00685475	1		VC_728_0	Unclassified	6	2	Low (3.11)
	ERR514705_256029_L14851	14851	0.15	provirus cat2	0.887972	0.0186948	0.993		Singleton	Caudovirales	20	0	Low (2.83)
	ERR514705_256525_L20784	20784	0.333333	virus cat2	0.963437	0.0118211	1		VC_1097_0	Caudovirales;Siphoviridae;Nickievirus	25	5	Medium (67.34)
	ERR514705_258548_L6915	6915	0.625	virus cat1	0.999759	0.00215273	1	vOTU_055386	VC_40_0	Caudovirales;Myoviridae	8	5	Low (3.73)
	ERR514705_258865_L5263	5263	0.714286	virus cat2	0.998036	0.00455095	0.987		Singleton	Caudovirales;Podoviridae	8	2	Low (8.8)
	ERR514705_259680_L14146	14146	0.304348	undetected	0.972849	0.010216	1		Singleton	Unclassified	23	2	Low (4.46)
	ERR514705_260454_L13453	13453	0.533333	virus cat2	1	0	0.987		VC_469_0	Caudovirales	17	0	Low (23.49)
	ERR514705_260770_L5321	5321	0.5	undetected	0.990308	0.00730795	0.94		Singleton	Caudovirales;Myoviridae	10	0	Low (3.22)
	ERR514705_261298_L8400	8400	0.285714	virus cat2	0.999567	0.00275701	1		Singleton	Caudovirales	15	1	Low (14.59)
	ERR514705_261514_L9106	9106	0.714286	virus cat2	0.907607	0.0171841	1		VC_167_0	Caudovirales;Myoviridae	8	1	Low (2.37)
	ERR514705_262597_L24787	24787	0.857143	virus cat2	0.537912	0.0508347	1		VC_53_0	Caudovirales;Myoviridae	21	15	Low (12.93)
	ERR514705_263090_L9266	9266	0.526316	undetected	1	0	0.993		Singleton	Caudovirales;Podoviridae	17	1	Low (16.18)
	ERR514705_263236_L6318	6318	0.555556	virus cat2	0.641223	0.0379749	1		Singleton	Unclassified	10	1	Low (1.43)
	ERR514705_264816_L8904	8904	0.75	virus cat2	0.815889	0.0240199	0.92	vOTU_507398	VC_674_0	Caudovirales;Siphoviridae;Nanhaivirus	10	0	Low (15.31)
	ERR514705_265892_L28433	28433	0.52381	virus cat2	0.998011	0.00464537	0.973	Sg_588059	VC_182_0	Caudovirales;Myoviridae	43	0	Low (8.42)
	ERR514705_267057_L63593	63593	0.421875	virus cat3	0.759064	0.0287975	1		Singleton	Caudovirales	65	1	Low (13.63)
	ERR514705_268081_L23984	23984	0.264706	undetected	0.995828	0.00583503	1		Singleton	Caudovirales	35	1	Low (41.11)
	ERR514705_269537_L32638	32638	0.5	virus cat3	0.544893	0.0497583	1	vOTU_251522	VC_708_0	Caudovirales	42	2	Low (17.09)
	ERR514705_269816_L12289	12289	0.6875	virus cat3	0.999896	0.00166176	0.967		VC_817_0	Unclassified	17	0	Low (7.89)
	ERR514705_269835_L36604	36604	0.155556	virus cat2	0.93089	0.0155223	0.993		VC_1279_0	Caudovirales;Siphoviridae	46	2	High (98.4)
	ERR514705_270991_L8508	8508	0.166667	virus cat2	0.998235	0.00443765	0.933		Singleton	Unclassified	13	0	Low (4.77)
	ERR514705_271142_L13912	13912	0.5	undetected	1	0.000302138	0.993		VC_511_0	Caudovirales;Siphoviridae	16	2	Low (38.57)
	ERR514705_271291_L11154	11154	0.375	virus cat3	0.847037	0.021735	0.987		Singleton	Caudovirales;Myoviridae	16	0	Low (3.2)
	ERR514705_272828_L7819	7819	0.454545	virus cat2	0.663855	0.0360299	1		Singleton	Caudovirales;Podoviridae	12	2	Low (9.45)
	ERR514705_273625_L10608	10608	0.181818	virus cat2	1	0	0.887		VC_55_0	Caudovirales;Myoviridae	12	0	Low (5.68)
	ERR514705_273800_L6325	6325	0.818182	undetected	0.678309	0.034878	0.967	vOTU_074417	VC_738_0	Unclassified	11	0	Low (3.31)
	ERR514705_275434_L5308	5308	0.833333	virus cat1	0.976563	0.00972505	1		VC_40_0	Caudovirales;Myoviridae	7	4	Low (2.79)
	ERR514705_277212_L5817	5817	0.375	virus cat1	0.908964	0.0170897	1		Singleton	Caudovirales;Podoviridae	9	3	Low (15.8)
	ERR514705_278048_L22046	22046	0.217391	undetected	0.987366	0.00798776	0.96		Singleton	Caudovirales	23	0	Low (2.71)
	ERR514705_278181_L5674	5674	0.6	virus cat2	0.689173	0.0340471	1		VC_53_0	Caudovirales;Myoviridae	9	6	Low (3.08)
	ERR514705_278405_L9165	9165	0.357143	virus cat2	1	0	0.993		VC_466_0	Caudovirales;Podoviridae	16	0	Low (16.51)
	ERR514705_279908_L5097	5097	0.333333	virus cat2	1	0	1		Singleton	Caudovirales	8	0	Low (13.45)
	ERR514705_280117_L10708	10708	0.384615	undetected	0.889455	0.0185248	1		Singleton	Caudovirales;Siphoviridae;Shapirovirus	14	1	Low (5.68)
	ERR514705_280127_L5365	5365	0.25	virus cat2	0.977349	0.00959287	1		Singleton	Caudovirales;Podoviridae	5	0	Low (6.52)
	ERR514705_280194_L5864	5864	0.5	virus cat1	0.999672	0.00243598	1		VC_1056_0	Caudovirales;Podoviridae	11	3	Low (17.38)
	ERR514705_280352_L13889	13889	0.909091	virus cat2	0.993421	0.00664703	1		VC_178_0	Caudovirales;Myoviridae	11	5	Low (3.66)
	ERR514705_280796_L5287	5287	0.4	virus cat2	0.981676	0.00902636	1		VC_1141_0	Caudovirales	5	1	Low (9.1)
	ERR514705_281016_L86008	86008	0.473684	virus cat2	0.780562	0.0267769	0.993		Singleton	Caudovirales;Myoviridae	97	8	Low (23.18)
	ERR514705_281615_L15622	15622	0.0416667	virus cat2	0.952456	0.0133507	1		VC_462_0	Caudovirales;Podoviridae	26	2	Low (33.75)
	ERR514705_281733_L14407	14407	1	undetected	0.999849	0.00190724	1		Singleton	Caudovirales	6	2	Low (23.9)
	ERR514705_281742_L6802	6802	0.571429	virus cat2	0.996643	0.00547624	1		Singleton	Caudovirales;Myoviridae;Busanvirus	8	1	Low (4.16)
	ERR514705_282085_L6379	6379	0.625	undetected	0.711808	0.0321588	0.973	Sg_691215	VC_708_0	Caudovirales;Siphoviridae	10	1	Low (3.35)
	ERR514705_283310_L24062	24062	0.536585	undetected	0.956592	0.0128031	1	Sg_936593	VC_845_0	Caudovirales	41	1	Low (12.72)
	ERR514705_283683_L9720	9720	0.9	virus cat2	0.960997	0.0121988	0.993		VC_695_0	Unclassified	12	2	Low (5.86)
	ERR514705_285145_L5773	5773	0.5	virus cat2	0.999589	0.00268147	0.993		VC_820_0	Caudovirales;Myoviridae	13	0	Low (2.92)
	ERR514705_285455_L13673	13673	0.733333	undetected	0.715278	0.0318189	1		Singleton	Unclassified	16	1	Low (3.01)
	ERR514705_285588_L6797	6797	0.307692	virus cat2	0.705223	0.0325931	0.98		Singleton	Caudovirales;Myoviridae	13	0	Low (3.64)
	ERR514705_286552_L20750	20750	0.483871	virus cat2	1	0	1		Singleton	Caudovirales;Siphoviridae;Inhavirus	32	5	Medium (62)
	ERR514705_287426_L18662	18662	0.76	virus cat2	0.999999	0.000358788	1		VC_465_0	Caudovirales;Podoviridae	26	6	Low (34.85)
	ERR514705_287755_L7325	7325	0.7	undetected	0.91973	0.0163721	0.94		VC_182_0	Caudovirales	11	0	Low (2.12)
	ERR514705_288599_L34841	34841	0.37037	undetected	0.977271	0.00961175	0.773		Singleton	Caudovirales;Myoviridae;Polybotosvirus	54	0	Low (7.35)
	ERR514705_289264_L15348	15348	0.444444	virus cat2	0.95756	0.0127275	0.993		VC_479_0	Caudovirales;Siphoviridae	28	6	Low (48.14)
	ERR514705_289697_L6852	6852	0.571429	virus cat2	0.978809	0.0094418	1		Singleton	Caudovirales;Podoviridae	8	3	Low (12.02)
	ERR514705_290021_L7106	7106	0.166667	virus cat3	0.999982	0.000830878	1		Singleton	Unclassified	20	0	Not determined
	ERR514705_290571_L22384	22384	0.333333	virus cat2	1	0	0.727		VC_466_0	Caudovirales;Podoviridae	30	0	Low (40.36)
	ERR514705_290581_L7377	7377	0.636364	virus cat2	0.99978	0.00205831	1		Singleton	Caudovirales;Podoviridae;Vicosavirus	11	3	Low (21.25)
	ERR514705_291156_L102670	102670	0.327731	virus cat3	0.987939	0.00785558	0.993	Sg_937058	Singleton	Caudovirales;Myoviridae	119	8	Low (16.02)
	ERR514705_291514_L5743	5743	0.571429	virus cat2	0.999939	0.00130297	0.98		Singleton	Caudovirales	8	2	Low (14.44)
	ERR514705_291958_L10276	10276	0.375	undetected	0.999237	0.00324798	0.993		VC_1162_0	Caudovirales;Siphoviridae	17	2	Low (4.9)
	ERR514705_292036_L5873	5873	0.333333	virus cat2	0.998286	0.00439988	1		VC_855_0	Unclassified	13	2	Low (12.13)
	ERR514705_292327_L5611	5611	1	virus cat2	0.997853	0.0047209	1		Singleton	Caudovirales;Autographiviridae	8	4	Low (7.87)
	ERR514705_292421_L5688	5688	0.444444	virus cat2	0.989674	0.00747791	0.973		VC_858_0	Caudovirales;Siphoviridae	10	0	Low (8.98)
	ERR514705_292706_L10022	10022	0.227273	virus cat2	0.291394	0.121648	0.973		VC_1092_0	Caudovirales	24	0	Low (27.07)
	ERR514705_292857_L6280	6280	0.6	virus cat2	0.999977	0.000849762	1		Singleton	Caudovirales;Podoviridae	6	2	Low (6.82)
	ERR514705_293222_L9113	9113	0.909091	undetected	0.998603	0.00415439	0.993		Singleton	Unclassified	12	0	Low (7.4)
	ERR514705_293237_L6825	6825	0.333333	virus cat2	0.514557	0.0559143	0.967		Singleton	Caudovirales;Myoviridae	17	0	Low (12.82)
	ERR514705_293456_L8528	8528	0.227273	virus cat3	0.998213	0.00445653	0.94		VC_1281_0	Caudovirales	22	0	Low (11.13)
	ERR514705_293993_L16836	16836	0.666667	virus cat2	0.892751	0.0182793	1		VC_1003_0	Caudovirales;Podoviridae;Lightbulbvirus	21	5	Low (14.16)
	ERR514705_294326_L8555	8555	0.6	undetected	0.946547	0.0140683	0.993		Singleton	Caudovirales;Myoviridae	11	1	Low (4.47)
	ERR514705_294771_L6144	6144	0.375	virus cat2	0.999996	0.000509857	0.933		Singleton	Caudovirales;Myoviridae	9	0	Low (3.29)
	ERR514705_295646_L15357	15357	0.388889	virus cat1	0.999999	0.000358788	1		VC_918_0	Caudovirales	19	6	Low (34.43)
	ERR514705_295670_L12062	12062	0.454545	virus cat2	0.999314	0.00307803	0.94		VC_858_0	Caudovirales	22	0	Low (18.73)
	ERR514705_295695_L15377	15377	0.666667	undetected	0.998983	0.0036823	0.973		VC_167_0	Caudovirales;Myoviridae	14	2	Low (4.01)
	ERR514705_297240_L16473	16473	0.47619	virus cat2	0.999936	0.00132185	1		VC_1097_0	Caudovirales;Siphoviridae;Nickievirus	21	5	Medium (53.51)
	ERR514705_297412_L5854	5854	0.714286	virus cat2	0.999928	0.00143515	1	Sg_156955	VC_1301_0	Caudovirales;Herelleviridae	8	3	Low (8.72)
	ERR514705_298736_L6134	6134	0.555556	virus cat1	0.999977	0.000849762	1		Singleton	Caudovirales;Siphoviridae	9	5	Low (11.48)
	ERR514705_301138_L7002	7002	0.111111	virus cat3	0.999996	0.000547624	0.987		VC_1055_0	Caudovirales	19	0	Low (16.32)
	ERR514705_302511_L5345	5345	0.444444	virus cat2	1	0	1		Singleton	Caudovirales	8	0	Low (13.78)
	ERR514705_303208_L10365	10365	0.857143	virus cat2	0.997839	0.0047209	1		Singleton	Caudovirales;Myoviridae	8	7	Low (5)
	ERR514705_303611_L10909	10909	0.461538	virus cat2	0.999999	0.000396556	1		VC_1304_0	Caudovirales;Myoviridae;Llyrvirus	14	1	Low (28.65)
	ERR514705_304148_L10544	10544	0.208333	virus cat2	0.98269	0.00895083	1		Singleton	Caudovirales;Podoviridae	26	0	Low (31.4)
	ERR514705_304565_L8117	8117	0.545455	provirus cat2	0.800793	0.0252096	1		Singleton	Caudovirales;Myoviridae	11	2	Low (4.9)
	ERR514705_305246_L8229	8229	0.133333	virus cat2	0.891408	0.0183549	0.98		VC_455_0	Caudovirales;Myoviridae;Emdodecavirus	16	0	Low (11.71)
	ERR514705_305340_L10229	10229	0.727273	undetected	0.979143	0.00942292	0.827		Singleton	Unclassified	11	0	Low (5.08)
	ERR514705_306870_L9747	9747	0.625	virus cat2	0.999886	0.00175618	0.973	Sg_666003	Singleton	Unclassified	17	0	Low (5.1)
	ERR514705_307109_L8847	8847	0.428571	virus cat2	0.999998	0.000490974	1		VC_1165_0	Unclassified	15	2	Low (27.88)
	ERR514705_307275_L15119	15119	0.555556	undetected	0.966056	0.0115001	1		VC_1305_0	Caudovirales;Myoviridae	11	0	Low (7.38)
	ERR514705_307278_L17123	17123	0.538462	virus cat2	0.954879	0.0130486	0.927	Sg_764239	Singleton	Caudovirales;Myoviridae	28	0	Low (9.15)
	ERR514705_307470_L5326	5326	0.5	virus cat1	0.999891	0.00173729	1		Singleton	Caudovirales;Siphoviridae;Nickievirus	8	2	Low (14.78)
	ERR514705_307707_L7486	7486	0.555556	undetected	0.572495	0.0453395	1	Sg_937897	Singleton	Unclassified	10	0	Low (0.6)
	ERR514705_308239_L5680	5680	0.363636	virus cat1	0.999781	0.00205831	1		Singleton	Caudovirales;Podoviridae	12	2	Low (15.39)
	ERR514705_308611_L34492	34492	0.411765	virus cat2	0.991084	0.00721354	1		Singleton	Caudovirales	53	7	Complete (100)
	ERR514705_309632_L5873	5873	0.111111	virus cat2	0.994608	0.00619382	1		Singleton	Caudovirales;Siphoviridae	9	1	Low (21.34)
	ERR514705_310066_L16758	16758	0.15625	virus cat3	0.980226	0.00925297	0.9		VC_937_0	Caudovirales;Myoviridae	33	0	Low (6.17)
	ERR514705_310269_L21958	21958	0.268293	virus cat3	1	0	0.94		VC_466_0	Caudovirales;Podoviridae	42	0	Low (39.77)
	ERR514705_310388_L7606	7606	0.666667	virus cat2	0.999534	0.00283254	1		Singleton	Caudovirales;Myoviridae	7	2	Low (20.66)
	ERR514705_311470_L15078	15078	0.333333	virus cat2	0.877663	0.0195256	0.96		VC_1215_0	Caudovirales;Siphoviridae	22	0	Low (34)
	ERR514705_312056_L7038	7038	0.363636	virus cat2	0.999207	0.00326686	0.753		VC_858_0	Caudovirales;Siphoviridae	12	0	Low (3.26)
	ERR514705_313411_L5813	5813	0.444444	virus cat2	0.70664	0.0325931	0.98		Singleton	Caudovirales;Myoviridae;Bellamyvirus	11	1	Not determined
	ERR514705_315662_L8187	8187	0.190476	virus cat3	0.999955	0.00109525	0.993		VC_1172_0	Caudovirales	22	1	Low (21.37)
	ERR514705_315933_L5147	5147	1	virus cat2	1	0	1		Singleton	Caudovirales;Myoviridae	7	5	Low (2.82)
	ERR514705_315962_L12312	12312	0.692308	virus cat2	0.894766	0.0180716	0.993		VC_414_0	Caudovirales;Podoviridae	14	5	Low (34.92)
	ERR514705_316861_L6821	6821	0.625	virus cat1	0.995395	0.0059861	1		Singleton	Caudovirales;Myoviridae;Polybotosvirus	7	3	Low (1.8)
	ERR514705_317065_L6225	6225	0.714286	virus cat2	0.982381	0.00895083	0.987		Singleton	Caudovirales;Myoviridae	8	3	Low (26.97)
	ERR514705_319385_L46840	46840	0.25	undetected	0.976548	0.00972505	0.94		VC_980_0	Unclassified	23	0	Low (21.48)
	ERR514705_319791_L10520	10520	0.473684	virus cat2	0.999906	0.00156734	0.987		Singleton	Caudovirales	20	1	Low (28.92)
	ERR514705_319974_L8854	8854	0.47619	virus cat2	0.99982	0.00200166	1		VC_986_0	Caudovirales	22	1	Low (26.64)
	ERR514705_320826_L6675	6675	0.636364	undetected	0.994226	0.00634489	0.967		Singleton	Caudovirales;Podoviridae	12	0	Low (11.59)
	ERR514705_321159_L15765	15765	0.35	virus cat2	0.835125	0.022547	0.953		VC_931_0	Caudovirales;Siphoviridae	20	0	Low (26.55)
	ERR514705_321382_L43554	43554	0.641026	virus cat2	0.989781	0.00745902	1		VC_755_0	Caudovirales	39	8	Medium (69.27)
	ERR514705_322144_L5480	5480	0.111111	virus cat3	1	0	1		Singleton	Caudovirales	18	0	Low (9.97)
	ERR514705_322205_L6064	6064	0.714286	undetected	0.828525	0.0231135	1	Sg_937897	VC_745_0	Unclassified	9	4	Low (1.4)
	ERR514705_322556_L7563	7563	0.615385	virus cat2	0.995518	0.00592945	0.993	vOTU_645832	Singleton	Caudovirales;Myoviridae	14	1	Low (4.04)
	ERR514705_322696_L7566	7566	0.263158	undetected	0.657946	0.0365209	0.96		VC_823_0	Caudovirales;Myoviridae	19	0	Low (2.91)
	ERR514705_324430_L5048	5048	0.571429	virus cat1	1	0.00026437	1		VC_470_0	Caudovirales	8	3	Low (13.98)
	ERR514705_324925_L8335	8335	0.5	virus cat1	1	0	1		VC_470_0	Caudovirales	13	3	Low (22.91)
	ERR514705_324948_L12534	12534	0.6875	virus cat1	0.999807	0.00202054	1		VC_511_0	Caudovirales;Siphoviridae	18	2	Low (39.25)
	ERR514705_325283_L6177	6177	0.2	virus cat2	0.408369	0.0942103	0.967		VC_1121_0	Caudovirales;Siphoviridae	16	0	Low (16.84)
	ERR514705_325286_L9366	9366	0.666667	virus cat2	0.999997	0.000509857	0.993		VC_1104_0	Unclassified	12	0	Low (3.02)
	ERR514705_325918_L7927	7927	0.5	undetected	0.920326	0.0163343	1		Singleton	Caudovirales;Siphoviridae	12	4	Low (11.83)
	ERR514705_326180_L16182	16182	0.3125	virus cat3	0.970451	0.0107259	0.993		Singleton	Caudovirales	16	0	Low (2.42)
	ERR514705_327094_L90593	90593	0.411111	virus cat2	0.991037	0.00723242	1		Singleton	Caudovirales;Myoviridae	91	4	Low (25.43)
	ERR514705_331480_L26675	26675	0.357143	undetected	0.902255	0.017524	0.5		VC_1038_0	Unclassified	14	0	Low (13.83)
	ERR514705_331532_L5527	5527	1	virus cat2	0.999987	0.000774228	0.993		Singleton	Unclassified	8	5	Low (9.17)
	ERR514705_331712_L6607	6607	0.142857	virus cat2	0.999922	0.0014918	0.86		Singleton	Caudovirales;Podoviridae	7	0	Low (18.48)
	ERR514705_333563_L9306	9306	0.214286	virus cat2	0.724991	0.0310446	0.86		Singleton	Caudovirales	14	0	Low (11.81)
	ERR514705_333715_L13922	13922	0.619048	virus cat2	0.958201	0.0125765	1		VC_43_0	Caudovirales;Myoviridae	21	4	Low (7.44)
	ERR514705_333983_L24006	24006	0.583333	virus cat1	0.979942	0.00930962	1		Singleton	Caudovirales;Myoviridae	25	6	Low (4.71)
	ERR514705_333993_L10529	10529	0.875	virus cat1	0.997868	0.00470202	1		VC_970_0	Caudovirales;Myoviridae;Fletchervirus	9	4	Low (6.8)
	ERR514705_335292_L6328	6328	0.5625	virus cat2	0.999665	0.00243598	1		Singleton	Caudovirales;Siphoviridae	17	1	Low (17.56)
	ERR514705_335358_L29772	29772	0.35	virus cat3	0.998164	0.00447541	1		Singleton	Caudovirales;Myoviridae	61	1	Low (12.89)
	ERR514705_335956_L11181	11181	0.142857	virus cat2	0.999832	0.00196389	1		Singleton	Caudovirales;Podoviridae	21	1	Low (21.29)
	ERR514705_337193_L18716	18716	0.346154	virus cat2	0.999927	0.00145404	1		VC_463_0	Caudovirales	28	1	Low (49.08)
	ERR514705_337528_L6354	6354	0.75	virus cat1	0.996125	0.00572173	1		VC_40_0	Caudovirales;Myoviridae	8	5	Low (3.39)
	ERR514705_337530_L5453	5453	0.636364	virus cat2	0.985792	0.0084032	0.993		Singleton	Caudovirales	11	0	Low (3.19)
	ERR514705_337647_L14727	14727	0.5	undetected	0.643731	0.0376161	1		VC_845_0	Caudovirales;Myoviridae	21	2	Low (7.69)
	ERR514705_337842_L19866	19866	0.304348	virus cat3	0.984476	0.00859204	1		Singleton	Caudovirales;Myoviridae	25	0	Low (7.14)
	ERR514705_338266_L25849	25849	0.545455	virus cat3	0.988811	0.00764786	1		VC_183_0	Caudovirales;Myoviridae	23	5	Low (13.61)
	ERR514705_339007_L36895	36895	0.326531	virus cat1	0.999958	0.00107636	1		VC_470_0	Caudovirales	50	5	High (100)
	ERR514705_340727_L24408	24408	0.68	virus cat2	0.999022	0.00355012	1		VC_694_0	Unclassified	26	0	Low (14.72)
	ERR514705_342678_L8955	8955	0.5	virus cat2	0.946992	0.0140683	0.873		VC_450_0	Caudovirales;Myoviridae	11	0	Low (4.57)
	ERR514705_343915_L26442	26442	0.615385	undetected	0.992944	0.00674145	0.947	Sg_402059	VC_743_0	Caudovirales	27	4	Low (13.89)
	ERR514705_344348_L8412	8412	0.125	virus cat2	0.984121	0.00868646	0.98		Singleton	Caudovirales;Myoviridae	17	0	Low (4.23)
	ERR514705_344632_L9882	9882	0.384615	virus cat2	1	0	0.993		Singleton	Caudovirales;Siphoviridae	13	1	Low (14.78)
	ERR514705_345016_L10451	10451	0.307692	undetected	0.49986	0.0628446	0.88		VC_687_0	Caudovirales;Myoviridae;Bellamyvirus	14	0	Low (4.34)
	ERR514705_345677_L11215	11215	0.4375	virus cat2	0.598273	0.0425259	0.993		Singleton	Caudovirales;Myoviridae;Polybotosvirus	16	1	Low (5.94)
	ERR514705_347276_L5611	5611	1	virus cat2	0.999949	0.0011519	0.993		Singleton	Caudovirales;Myoviridae	5	4	Low (2.6)
	ERR514705_347641_L21687	21687	0.375	virus cat2	0.994237	0.00634489	1		VC_168_0	Caudovirales;Myoviridae	23	2	Low (5.45)
	ERR514705_347811_L9482	9482	0.235294	virus cat2	0.968036	0.0112546	0.987		VC_1310_0	Caudovirales	19	0	Low (16.97)
	ERR514705_347987_L6757	6757	0.5	virus cat2	0.999635	0.00251152	0.933		Singleton	Caudovirales;Autographiviridae;Kajamvirus	13	0	Low (14.9)
	ERR514705_349075_L5018	5018	0.571429	virus cat2	0.999995	0.000566508	1		Singleton	Caudovirales;Siphoviridae	8	1	Low (13.05)
	ERR514705_349150_L5449	5449	1	virus cat2	0.999949	0.0011519	1		Singleton	Caudovirales;Myoviridae	5	4	Low (2.97)
	ERR514705_349465_L17884	17884	0.714286	undetected	0.984423	0.00861092	1		Singleton	Caudovirales;Myoviridae	15	3	Low (1.61)
	ERR514705_349791_L5050	5050	0.230769	virus cat2	0.999999	0.000415439	1		VC_1172_0	Unclassified	14	1	Low (7.8)
	ERR514705_352549_L35270	35270	0.518519	virus cat2	0.998347	0.004381	0.953	Sg_734917	VC_173_0	Caudovirales;Myoviridae	55	0	Low (7.83)
	ERR514705_352842_L24612	24612	0.852941	virus cat2	0.998708	0.00400332	1		VC_465_0	Caudovirales;Podoviridae	35	6	Low (45.33)
	ERR514705_353691_L6424	6424	0.25	virus cat2	0.97887	0.0094418	0.74		Singleton	Unclassified	5	0	Low (17.22)
	ERR514705_353866_L16137	16137	0.483871	virus cat1	0.997234	0.00509857	1		Singleton	Caudovirales;Siphoviridae	33	1	Low (44.76)
	ERR514705_354056_L16325	16325	0.346154	virus cat2	0.423455	0.091019	0.967		VC_168_0	Caudovirales;Myoviridae	28	0	Low (4.51)
	ERR514705_354095_L5259	5259	0.285714	undetected	0.999951	0.0011519	0.98		Singleton	Unclassified	15	0	Low (11.19)
	ERR514705_354407_L5036	5036	0.166667	virus cat2	0.999998	0.000434323	0.98	vOTU_132847	Singleton	Caudovirales	6	0	Low (10.72)
	ERR514705_354427_L6290	6290	0.2	virus cat1	0.793076	0.0258894	0.987		Singleton	Caudovirales;Siphoviridae	11	2	Low (16.26)
	ERR514705_355417_L38804	38804	0.232558	virus cat2	0.949862	0.0136151	1		Singleton	Caudovirales;Myoviridae	44	0	Low (13.33)
	ERR514705_355549_L65283	65283	0.109091	virus cat3	0.485112	0.0717577	0.813		Singleton	Caudovirales;Siphoviridae	54	1	Low (9.77)
	ERR514705_356936_L66828	66828	0.12069	virus cat2	0.896741	0.0179583	0.993		Singleton	Caudovirales;Herelleviridae;Caeruleovirus	58	0	Low (14.57)
	ERR514705_358215_L10304	10304	0.416667	virus cat2	0.999028	0.00355012	0.993	Sg_247479	Singleton	Caudovirales;Myoviridae	12	2	Low (3.53)
	ERR514705_360197_L6414	6414	0.2	virus cat2	0.996599	0.00549513	0.9		Singleton	Caudovirales;Myoviridae	12	0	Low (3.41)
	ERR514705_360512_L6402	6402	0.6	undetected	1	0	0.973		Singleton	Caudovirales;Myoviridae	16	0	Low (3.43)
	ERR514705_360576_L37043	37043	0.6	virus cat2	0.787768	0.0262482	1		VC_787_0	Caudovirales;Myoviridae	36	4	Low (24.46)
	ERR514705_361526_L8263	8263	0.636364	virus cat1	1	0	1		VC_46_0	Caudovirales;Myoviridae	12	4	Low (4.52)
	ERR514705_361616_L8954	8954	0	virus cat3	0.898455	0.0177506	0.907		Singleton	Caudovirales	14	0	Low (6.14)
	ERR514705_361875_L6766	6766	0.6	undetected	0.999362	0.00304026	0.98		Singleton	Caudovirales;Myoviridae	15	1	Low (4.24)
	ERR514705_363493_L8376	8376	0.555556	virus cat2	0.97574	0.00983836	1		Singleton	Caudovirales	9	1	Low (6.9)
	ERR514705_364691_L10040	10040	0.538462	virus cat2	0.999971	0.00100083	1		Singleton	Caudovirales;Myoviridae	14	1	Low (2.66)
	ERR514705_365117_L8515	8515	0.111111	virus cat2	0.99865	0.00409774	1		VC_515_0	Caudovirales;Siphoviridae;Cbastvirus	19	0	Low (5.22)
	ERR514705_365223_L18281	18281	0.578947	virus cat2	0.983586	0.00876199	1		VC_1089_0	Caudovirales;Siphoviridae	21	4	Medium (56.63)
	ERR514705_366056_L7603	7603	0.388889	undetected	0.999999	0.000415439	0.993		Singleton	Caudovirales;Podoviridae;Lightbulbvirus	20	0	Low (2.59)
	ERR514705_367175_L5313	5313	1	virus cat2	0.930042	0.0155412	1		VC_53_0	Caudovirales;Myoviridae	8	7	Low (2.6)
	ERR514705_368273_L31832	31832	0.37037	undetected	0.809908	0.0244354	1	Sg_937073	Singleton	Unclassified	28	1	Low (15.06)
	ERR514705_368541_L5743	5743	0.125	virus cat3	1	0.00026437	0.96		Singleton	Caudovirales;Podoviridae	18	0	Low (10.39)
	ERR514705_368627_L5320	5320	0.5	virus cat2	0.96755	0.0112546	0.98		Singleton	Caudovirales	14	0	Low (15.68)
	ERR514705_368744_L5002	5002	0.125	virus cat2	1	0	0.947		Singleton	Caudovirales	9	0	Low (2.27)
	ERR514705_370684_L38235	38235	0.354167	virus cat1	0.999941	0.00124632	1		VC_470_0	Caudovirales	48	5	High (100)
	ERR514705_370898_L5069	5069	0.75	virus cat1	0.999976	0.000849762	1		Singleton	Caudovirales	5	4	Low (2.74)
	ERR514705_371157_L17933	17933	0.666667	virus cat2	0.968951	0.0110658	1		VC_1085_0	Caudovirales	12	5	Low (9.13)
	ERR514705_371250_L8473	8473	0.714286	virus cat2	0.99027	0.00730795	1		VC_695_0	Unclassified	8	1	Low (5.06)
	ERR514705_371437_L13048	13048	0.666667	virus cat3	0.350581	0.10758	1	Sg_937073	VC_851_0	Caudovirales;Myoviridae	15	0	Low (3.01)
	ERR514705_372297_L16263	16263	0.225806	virus cat2	0.996476	0.0055329	0.853		VC_184_0	Caudovirales;Myoviridae;Polybotosvirus	32	0	Low (4.39)
	ERR514705_372607_L5614	5614	0.555556	undetected	0.972454	0.0103482	0.96		VC_606_0	Unclassified	9	0	Low (3.14)
	ERR514705_372721_L5857	5857	0.714286	virus cat2	1	0	1	Sg_879050	Singleton	Caudovirales;Podoviridae	8	2	Low (10.88)
	ERR514705_374133_L12884	12884	0.222222	virus cat2	0.845247	0.021905	1		Singleton	Caudovirales;Siphoviridae;Vhulanivirus	18	1	Low (19.11)
	ERR514705_374719_L31220	31220	0.4	virus cat2	0.998625	0.00411662	1		VC_777_0	Caudovirales	35	2	Medium (52.5)
	ERR514705_374748_L19921	19921	0.208333	virus cat3	0.27309	0.126426	0.807		Singleton	Unclassified	24	1	Low (2.98)
	ERR514705_375320_L8040	8040	0.142857	virus cat2	0.999999	0.000339905	0.827		VC_1148_0	Caudovirales	7	0	Low (22.31)
	ERR514705_375590_L84197	84197	0.784615	virus cat2	0.990501	0.00727019	0.993	Sg_699699	VC_167_0	Caudovirales;Myoviridae;Polybotosvirus	66	17	Low (21.1)
	ERR514705_376028_L6951	6951	0.555556	undetected	0.950356	0.0135395	1		VC_767_0	Caudovirales;Myoviridae	10	0	Low (3.65)
	ERR514705_376651_L7040	7040	0.363636	virus cat2	0.866166	0.0203754	0.88		Singleton	Caudovirales;Myoviridae	11	0	Low (3.89)
	ERR514705_377833_L11533	11533	0.470588	undetected	0.869418	0.0201677	1		Singleton	Caudovirales;Podoviridae	18	1	Low (19.59)
	ERR514705_379113_L16546	16546	0.285714	virus cat3	1	0	1		VC_1030_0	Caudovirales;Siphoviridae	28	0	Low (15.78)
	ERR514705_380289_L20900	20900	0.34375	undetected	0.999874	0.00177506	1	Sg_467100	VC_837_0	Caudovirales	33	1	Low (6.34)
	ERR514705_380851_L43339	43339	0.210526	virus cat2	0.883507	0.0190158	1		Singleton	Caudovirales;Myoviridae	38	0	Low (7.27)
	ERR514705_381186_L5048	5048	0.666667	virus cat1	1	0	0.98	vOTU_060865	Singleton	Caudovirales;Podoviridae	13	1	Low (9.68)
	ERR514705_381603_L5253	5253	0	virus cat2	1	0	0.953		Singleton	Caudovirales	9	0	Low (11.91)
	ERR514705_382244_L20428	20428	0.666667	virus cat1	0.992058	0.0069114	1		VC_570_0	Caudovirales;Autographiviridae	16	5	Low (45.64)
	ERR514705_387225_L7552	7552	0.28	virus cat3	0.99816	0.00447541	0.967		Singleton	Caudovirales;Myoviridae	27	0	Low (12.08)
	ERR514705_387362_L5949	5949	0.1	virus cat2	0.995118	0.00602387	1		VC_1093_0	Caudovirales	12	1	Low (16.67)
	ERR514705_387618_L10052	10052	0.333333	undetected	0.998381	0.00434323	0.947		Singleton	Caudovirales	15	0	Low (2.66)
	ERR514705_389554_L5337	5337	0.5	virus cat2	1	0	0.893		Singleton	Caudovirales;Myoviridae	6	0	Low (2.86)
	ERR514705_390302_L8729	8729	0.5	virus cat2	0.986685	0.00819548	1		Singleton	Unclassified	8	1	Low (5.59)
	ERR514705_391117_L11758	11758	0.733333	virus cat1	0.999949	0.0011519	1	Sg_796362	VC_43_0	Caudovirales;Myoviridae	16	7	Low (6.28)
	ERR514705_391554_L12162	12162	0.24	undetected	0.443156	0.085335	0.967		Singleton	Caudovirales;Myoviridae	25	1	Low (15.55)
	ERR514705_391849_L6749	6749	0.416667	undetected	0.998623	0.00411662	0.947		Singleton	Caudovirales;Myoviridae;Busanvirus	13	0	Low (1.83)
	ERR514705_392222_L24705	24705	0.708333	virus cat2	0.617554	0.0403354	1		VC_53_0	Caudovirales;Myoviridae	24	13	Low (12.69)
	ERR514705_393000_L8057	8057	0.909091	virus cat2	0.999991	0.000623159	1		VC_1054_0	Caudovirales;Podoviridae	12	2	Low (14.54)
	ERR514705_393977_L7118	7118	0.692308	undetected	0.489649	0.069605	1		VC_708_0	Unclassified	14	0	Low (3.72)
	ERR514705_394082_L6475	6475	0.555556	virus cat2	0.0469554	0.238557	0.987		Singleton	Caudovirales;Podoviridae	9	0	Low (9.19)
	ERR514705_394201_L13332	13332	0.666667	virus cat2	1	0	1		VC_465_0	Caudovirales;Podoviridae	12	2	Low (24.15)
	ERR514705_395509_L17665	17665	0.178571	virus cat2	0.605973	0.0416383	1		VC_790_0	Caudovirales	28	1	Low (22.33)
	ERR514705_395628_L43176	43176	0.658537	virus cat2	0.977292	0.00961175	1	vOTU_456367	VC_465_0	Caudovirales;Podoviridae	42	9	Medium (83.71)
	ERR514705_396339_L19337	19337	0.652174	virus cat2	0.99429	0.00632601	1		Singleton	Caudovirales;Podoviridae	23	6	Low (36.67)
	ERR514705_397161_L14051	14051	0.333333	undetected	0.944074	0.014276	1		VC_1305_0	Unclassified	12	0	Low (2.2)
	ERR514705_397390_L5916	5916	0.1	virus cat2	0.872808	0.0199222	1		Singleton	Caudovirales;Ackermannviridae	11	1	Low (6.12)
	ERR514705_398814_L6329	6329	0	virus cat3	0.946182	0.0141061	0.853		Singleton	Caudovirales	13	0	Low (2.81)
	ERR514705_399151_L16226	16226	0.647059	virus cat2	0.98641	0.00823325	1		Singleton	Caudovirales;Myoviridae	18	4	Low (4.26)
	ERR514705_399154_L9758	9758	0.5	virus cat2	0.999995	0.000566508	0.987		VC_1106_0	Caudovirales;Myoviridae	13	2	Low (3.12)
	ERR514705_399928_L37253	37253	0.297872	virus cat3	0.30885	0.117078	0.74		VC_968_0	Caudovirales;Siphoviridae	48	0	Low (5.58)
	ERR514705_402597_L5309	5309	0.5	virus cat1	0.999961	0.00105748	1		Singleton	Caudovirales;Podoviridae	8	4	Low (14.54)
	ERR514705_402648_L32137	32137	0.44186	virus cat2	0.670226	0.0355956	0.853		VC_163_0	Caudovirales;Myoviridae	43	0	Low (8.93)
	ERR514705_402907_L12441	12441	0.875	virus cat1	0.99929	0.00311579	0.993		VC_924_0	Caudovirales;Siphoviridae	9	3	Low (7.14)
	ERR514705_403555_L7019	7019	0.666667	virus cat2	1	0	1		Singleton	Caudovirales;Myoviridae	7	5	Low (3.43)
	ERR514705_404754_L34034	34034	0.396226	virus cat2	0.987733	0.00787446	1		Singleton	Caudovirales;Podoviridae	55	7	Medium (55.54)
	ERR514705_405369_L5494	5494	0.307692	virus cat2	0.999979	0.000849762	0.98		VC_752_0	Caudovirales;Myoviridae	14	0	Low (2.67)
	ERR514705_405685_L7473	7473	0.777778	provirus cat1	0.999998	0.000434323	1		Singleton	Caudovirales;Podoviridae	10	3	Low (16.38)
	ERR514705_405693_L12637	12637	0.6	virus cat2	1	0	1		Singleton	Caudovirales;Podoviridae	21	3	Low (33.72)
	ERR514705_406951_L21973	21973	0.138889	virus cat3	0.999998	0.000434323	0.833		Singleton	Caudovirales;Myoviridae	36	0	Low (12.89)
	ERR514705_407121_L6556	6556	0.285714	virus cat2	0.99169	0.00704358	0.94		Singleton	Caudovirales;Myoviridae;Chakrabartyvirus	8	0	Low (2.99)
	ERR514705_408040_L7093	7093	0.333333	undetected	0.96438	0.0116701	0.907		Singleton	Caudovirales;Myoviridae	16	0	Low (3.78)
	ERR514705_408122_L16551	16551	0.6	virus cat2	0.876037	0.0197522	0.993		VC_724_0	Caudovirales;Podoviridae	16	0	Low (9.95)
	ERR514705_409856_L7562	7562	0.307692	virus cat2	0.999985	0.000793111	0.893		VC_1109_0	Caudovirales;Siphoviridae;Cequinquevirus	14	0	Low (12.09)
	ERR514705_410715_L5589	5589	0.777778	virus cat2	0.999999	0.000358788	0.973		VC_39_0	Caudovirales;Myoviridae	10	0	Low (2.96)
	ERR514705_411241_L14894	14894	0.647059	virus cat2	0.994631	0.00615605	1		VC_1078_0	Caudovirales;Podoviridae	17	2	Low (24.49)
	ERR514705_412718_L25410	25410	0.724138	virus cat2	0.999998	0.000453206	1		VC_465_0	Caudovirales;Podoviridae	28	5	Low (45.84)
	ERR514705_413008_L5316	5316	0.642857	undetected	1	0.00026437	0.993		Singleton	Caudovirales	16	0	Low (2.29)
	ERR514705_416915_L8334	8334	0.473684	virus cat3	0.818673	0.0238689	0.913		Singleton	Unclassified	20	0	Low (7.19)
	ERR514705_417247_L45144	45144	0.466667	virus cat2	0.999953	0.00109525	1		Singleton	Caudovirales;Podoviridae	62	4	Medium (82.22)
	ERR514705_417836_L5150	5150	0.75	virus cat1	0.96751	0.0112546	0.993		Singleton	Caudovirales;Siphoviridae	5	3	Low (14.3)
	ERR514705_418380_L5045	5045	0.25	virus cat2	1	0	0.893		VC_984_0	Caudovirales;Myoviridae	5	0	Low (2.77)
	ERR514705_419385_L9659	9659	0.642857	virus cat2	1	0.00026437	1		Singleton	Caudovirales;Podoviridae	15	4	Low (20.63)
	ERR514705_419867_L42044	42044	0.365079	virus cat3	0.748332	0.0293073	0.907		VC_181_2	Caudovirales	64	0	Low (20.61)
	ERR514705_421190_L16626	16626	0.5	virus cat2	0.99947	0.00294584	1		VC_465_0	Caudovirales;Podoviridae	25	3	Low (30.9)
	ERR514705_421315_L49333	49333	0.5	provirus cat3	0.851491	0.021414	1		VC_745_0	Caudovirales;Myoviridae	54	3	Low (10.57)
	ERR514705_422887_L7300	7300	0.166667	virus cat2	0.999999	0.000396556	0.853		VC_1148_0	Caudovirales	6	0	Low (19.83)
	ERR514705_424319_L23559	23559	0.444444	virus cat3	0.961184	0.012161	1	Sg_937897	Singleton	Unclassified	28	1	Low (2.62)
	ERR514705_425736_L14457	14457	1	undetected	0.934048	0.0152579	1		Singleton	Caudovirales;Myoviridae	7	4	Low (5.3)
	ERR514705_428701_L7992	7992	0.533333	undetected	0.930712	0.0155412	0.947		Singleton	Caudovirales;Myoviridae	16	0	Low (3.86)
	ERR514705_430035_L7774	7774	0.428571	undetected	0.941763	0.0145781	0.953		Singleton	Caudovirales	15	0	Low (2.01)
	ERR514705_432247_L6700	6700	0.363636	virus cat2	1	0	1		Singleton	Caudovirales;Myoviridae	13	1	Low (2.76)
	ERR514705_432797_L14098	14098	0.0909091	virus cat3	0.998135	0.0044943	0.987		Singleton	Caudovirales	11	1	Low (22.63)
	ERR514705_433832_L10330	10330	0.7	virus cat2	1	0	0.953	vOTU_466222	VC_1054_0	Caudovirales;Podoviridae	11	0	Low (18.47)
	ERR514705_434003_L5950	5950	1	virus cat2	0.9971	0.00515522	1		Singleton	Caudovirales;Myoviridae	5	2	Low (1.3)
	ERR514705_434671_L24259	24259	0.615385	virus cat1	0.999662	0.00243598	1	Sg_788647	Singleton	Caudovirales;Myoviridae	27	8	Low (13.19)
	ERR514705_434684_L8072	8072	0.75	virus cat1	0.95505	0.0130108	1		VC_511_0	Caudovirales;Siphoviridae;Inhavirus	10	2	Low (28.46)
	ERR514705_435497_L22087	22087	0.384615	undetected	0.667194	0.0357655	1		VC_1320_0	Caudovirales;Siphoviridae;Jenstvirus	13	0	Low (12.61)
	ERR514705_435909_L40827	40827	0.414634	virus cat3	0.996135	0.00570285	1	vOTU_427439	Singleton	Unclassified	43	1	Low (8.75)
	ERR514705_436028_L6186	6186	0.5	undetected	0.959617	0.0124254	0.993		Singleton	Unclassified	13	1	Low (3.19)
	ERR514705_436204_L8106	8106	0.181818	virus cat1	0.999352	0.00304026	1		Singleton	Caudovirales;Podoviridae;Myxoctovirus	12	1	Low (11.51)
	ERR514705_436221_L5911	5911	0.6	virus cat1	0.998591	0.00417328	1		Singleton	Unclassified	8	3	Low (19.07)
	ERR514705_438812_L8079	8079	0.75	virus cat2	0.98206	0.00900748	1		VC_695_0	Caudovirales;Myoviridae	14	0	Low (4.86)
	ERR514705_438827_L7099	7099	0.714286	undetected	0.802587	0.024983	1		Singleton	Caudovirales;Myoviridae;Fletchervirus	7	3	Low (3.75)
	ERR514705_439041_L6617	6617	0.833333	virus cat1	0.999559	0.00277589	1		Singleton	Caudovirales;Myoviridae	7	3	Low (1.74)
	ERR514705_439477_L7169	7169	0.666667	virus cat2	0.993212	0.00670368	1		Singleton	Caudovirales;Myoviridae;Schizotequatrovirus	7	1	Low (3.5)
	ERR514705_439953_L11149	11149	0.294118	undetected	0.999998	0.000453206	0.927		Singleton	Caudovirales;Myoviridae	18	0	Low (2.64)
	ERR514705_440368_L26891	26891	0.676471	virus cat3	0.9651	0.0115756	0.96	Sg_852070	VC_737_0	Caudovirales	35	1	Low (14.21)
	ERR514705_440403_L9592	9592	0.857143	undetected	0.999901	0.00158622	0.92		Singleton	Caudovirales;Myoviridae;Salacisavirus	7	0	Low (5.39)
	ERR514705_442825_L31949	31949	0.311111	virus cat2	0.999806	0.00202054	0.993		Singleton	Caudovirales	46	3	Medium (85.95)
	ERR514705_443534_L5402	5402	0.727273	virus cat3	0.264829	0.128314	1	Sg_936593	VC_707_0	Unclassified	11	2	Low (2.82)
	ERR514705_443617_L11013	11013	0.666667	virus cat1	0.999997	0.000509857	1		Singleton	Caudovirales;Podoviridae	12	6	Low (31.05)
	ERR514705_443834_L5422	5422	0	virus cat2	0.0431596	0.244486	undetected		Singleton	Caudovirales;Siphoviridae;Minunavirus	4	ND	Not determined
	ERR514705_444363_L7917	7917	0.5	virus cat1	1	0	1		VC_470_0	Caudovirales	10	3	Low (21.71)
	ERR514705_444451_L9011	9011	0.642857	virus cat1	0.999995	0.000547624	0.993		VC_1021_0	Caudovirales;Siphoviridae	12	7	Low (28.08)
	ERR514705_444735_L12419	12419	0.611111	virus cat2	0.997402	0.00504192	0.98		Singleton	Caudovirales;Podoviridae	19	0	Low (10.71)
	ERR514705_447301_L20978	20978	0.666667	undetected	1	0	1		Singleton	Caudovirales;Myoviridae	8	5	Low (8.41)
	ERR514705_447624_L8823	8823	0.5	virus cat2	0.992271	0.00687363	1		VC_821_0	Unclassified	11	3	Low (8.48)
	ERR514705_448355_L12211	12211	0.25	undetected	0.997872	0.00470202	1		Singleton	Caudovirales;Podoviridae	17	1	Low (21.31)
	ERR514705_448406_L5622	5622	0.117647	virus cat3	0.999972	0.000925296	0.967		Singleton	Caudovirales	19	0	Low (9.91)
	ERR514705_449292_L14329	14329	0.56	virus cat2	0.999979	0.000849762	1		VC_414_0	Caudovirales;Podoviridae	26	5	Low (42.52)
	ERR514705_449345_L40205	40205	0.285714	virus cat3	0.847022	0.021735	1		VC_185_0	Caudovirales;Myoviridae	56	2	Low (17.56)
	ERR514705_449482_L9529	9529	0.363636	virus cat3	0.594988	0.042998	1		Singleton	Unclassified	13	1	Low (0.8)
	ERR514705_449886_L7242	7242	0.571429	virus cat2	0.984086	0.00868646	1		Singleton	Unclassified	7	0	Low (13.41)
	ERR514705_450156_L10504	10504	0.296296	virus cat3	0.999995	0.000566508	0.993		Singleton	Caudovirales;Siphoviridae	27	0	Low (26.24)
	ERR514705_450219_L7074	7074	0.318182	virus cat3	0.990678	0.0072513	0.987		Singleton	Caudovirales;Podoviridae	23	0	Low (4.21)
	ERR514705_450281_L31786	31786	0.490196	virus cat2	0.999959	0.00107636	1		VC_1097_0	Caudovirales	52	7	High (100)
	ERR514705_451331_L11792	11792	0.642857	virus cat1	1	0.00026437	1		VC_49_0	Caudovirales;Myoviridae	14	5	Low (6.36)
	ERR514705_451614_L5823	5823	0.1	virus cat3	0.991322	0.007138	undetected		Singleton	Caudovirales	12	ND	Low (3.16)
	ERR514705_451842_L18718	18718	0.105263	virus cat3	0.977404	0.00959287	0.993		VC_1324_0	Caudovirales	38	0	Low (7.73)
	ERR514705_452636_L6573	6573	0.555556	undetected	0.999856	0.00190724	1		Singleton	Unclassified	11	1	Low (1.84)
	ERR514705_453673_L18180	18180	0.318182	virus cat2	0.999967	0.00105748	1		Singleton	Caudovirales	22	1	Low (45.08)
	ERR514705_454915_L28707	28707	0.214286	undetected	0.834464	0.0225848	1		VC_1326_0	Caudovirales;Myoviridae	28	0	Low (6.36)
	ERR514705_456744_L10675	10675	0.636364	virus cat1	0.997229	0.00509857	1		VC_826_0	Caudovirales;Podoviridae	12	2	Low (29.18)
	ERR514705_458067_L7390	7390	0.6	virus cat2	0.999999	0.000434323	1		Singleton	Caudovirales;Podoviridae	5	3	Low (21.98)
	ERR514705_458283_L29806	29806	0.487805	virus cat2	0.985155	0.0085165	0.993	Sg_519724	VC_931_0	Caudovirales	43	6	Medium (51.91)
	ERR514705_458560_L13516	13516	0.4	virus cat3	0.375394	0.102425	0.947		Singleton	Caudovirales;Siphoviridae	15	0	Low (1.61)
	ERR514705_460366_L50962	50962	0.333333	virus cat2	0.945753	0.0141438	1		VC_53_1	Caudovirales;Myoviridae	100	14	Low (24.6)
	ERR514705_461071_L5797	5797	0.0769231	virus cat3	0.997657	0.00492862	0.693		Singleton	Caudovirales;Myoviridae	14	0	Low (1.49)
	ERR514705_462146_L22532	22532	0.230769	virus cat3	0.974952	0.00991389	1		Singleton	Caudovirales;Myoviridae	28	0	Low (8.12)
	ERR514705_463748_L5449	5449	0.666667	virus cat1	0.999757	0.00217161	0.993		Singleton	Caudovirales;Podoviridae	9	2	Low (10.08)
	ERR514705_463815_L10020	10020	0.538462	undetected	0.25972	0.129749	1		Singleton	Unclassified	14	5	Low (2.16)
	ERR514705_465244_L29194	29194	0.352941	virus cat2	0.999997	0.000490974	1		VC_511_0	Caudovirales;Siphoviridae;Inhavirus	53	6	Complete (90.47)
	ERR514705_467019_L6087	6087	0.125	virus cat2	0.430034	0.0889984	0.787		VC_887_0	Caudovirales	9	0	Low (7.67)
	ERR514705_467047_L5878	5878	0.545455	virus cat2	0.992859	0.00677921	1		Singleton	Caudovirales	11	1	Low (6.23)
	ERR514705_467214_L5166	5166	1	virus cat2	1	0	0.993		Singleton	Caudovirales;Siphoviridae	6	1	Not determined
	ERR514705_467237_L6014	6014	0.5	virus cat2	1	0.000302138	1		Singleton	Caudovirales;Siphoviridae	16	0	Low (18.39)
	ERR514705_467294_L20132	20132	0.5	virus cat2	0.976393	0.00974394	0.98		Singleton	Caudovirales;Siphoviridae	28	4	Medium (56.31)
	ERR514705_467427_L6601	6601	0.833333	undetected	0.64841	0.0372385	1		VC_707_0	Unclassified	14	2	Low (3.46)
	ERR514705_467739_L10642	10642	0.615385	undetected	0.723967	0.0311202	1		VC_968_0	Unclassified	14	1	Low (0.86)
	ERR514705_467779_L20867	20867	0.909091	undetected	0.999634	0.0025304	1		VC_182_0	Unclassified	13	4	Low (5.19)
	ERR514705_468527_L12590	12590	0.454545	virus cat2	0.999993	0.000604275	0.993		Singleton	Caudovirales	11	2	Low (14.4)
	ERR514705_468609_L6733	6733	0.3125	virus cat2	0.999799	0.00202054	0.993		VC_1052_0	Caudovirales;Siphoviridae	18	2	Low (16.07)
	ERR514705_468763_L6570	6570	0.666667	virus cat2	0.96572	0.011519	0.987		VC_1108_0	Caudovirales;Podoviridae	6	1	Low (7.87)
	ERR514705_469509_L8961	8961	0.190476	virus cat3	0.928737	0.0156734	0.96		Singleton	Caudovirales;Myoviridae	23	0	Low (13.46)
	ERR514705_469524_L11294	11294	0.153846	virus cat2	0.999919	0.00152957	1		VC_782_0	Unclassified	13	1	Low (7.89)
	ERR514705_469978_L21426	21426	0.47619	virus cat2	0.605591	0.0416383	1		Singleton	Caudovirales	22	3	Low (22.12)
	ERR514705_470374_L18638	18638	0.555556	virus cat1	0.864167	0.0205642	1		VC_506_0	Caudovirales;Siphoviridae	28	6	Medium (80.8)
	ERR514705_470991_L98121	98121	0.369565	virus cat2	0.492196	0.0680754	1		VC_181_3	Caudovirales;Myoviridae	138	1	Low (45.53)
	ERR514705_471569_L12377	12377	0.555556	virus cat2	1	0	0.993		VC_455_0	Caudovirales;Myoviridae	18	6	Low (8.05)
	ERR514705_471906_L16419	16419	0.473684	undetected	0.998678	0.00402221	0.98		Singleton	Caudovirales;Myoviridae	19	0	Low (4.85)
	ERR514705_472448_L8691	8691	0.75	virus cat2	0.999998	0.000490974	1		VC_1054_0	Caudovirales;Podoviridae	8	1	Low (15.71)
	ERR514705_472664_L11786	11786	0.454545	undetected	1	0	0.86		VC_1096_0	Caudovirales;Autographiviridae;Pifdecavirus	12	0	Low (3.77)
	ERR514705_473925_L7246	7246	0.833333	virus cat2	1	0	0.94		Singleton	Caudovirales;Myoviridae	7	0	Low (3.7)
	ERR514705_474282_L5238	5238	0	virus cat3	1	0	0.973		Singleton	Caudovirales;Myoviridae	14	0	Low (12.76)
	ERR514705_474285_L30503	30503	0.6	virus cat2	0.999998	0.000490974	1		VC_469_0	Caudovirales;Podoviridae	41	3	Medium (53.19)
	ERR514705_476971_L8755	8755	0.6	virus cat2	0.999996	0.000547624	1		Singleton	Caudovirales;Podoviridae	10	3	Low (15.15)
	ERR514705_477510_L11563	11563	0.833333	virus cat2	0.705747	0.0325931	1		Singleton	Caudovirales;Myoviridae	14	10	Low (6.49)
	ERR514705_477713_L6326	6326	0.545455	virus cat1	0.999175	0.00330463	1		VC_766_0	Caudovirales;Podoviridae	11	1	Low (18.71)
	ERR514705_478437_L15048	15048	0.47619	virus cat1	0.722372	0.0312335	0.993		VC_506_0	Caudovirales;Siphoviridae	22	4	Medium (63.06)
	ERR514705_478446_L35854	35854	0.594595	virus cat2	0.959349	0.0124821	1		Singleton	Caudovirales	39	7	Medium (60.48)
	ERR514705_478964_L81785	81785	0.566667	virus cat2	0.999615	0.00262482	1	Sg_038211	VC_62_1	Caudovirales;Myoviridae	120	19	Low (39.57)
	ERR514705_480538_L18586	18586	0.625	provirus cat1	0.909045	0.0170708	1		Singleton	Caudovirales;Myoviridae	17	6	Low (9.98)
	ERR514705_481221_L44971	44971	0.34375	virus cat2	0.970708	0.0106881	1		VC_734_0	Caudovirales;Myoviridae	64	2	Low (21.79)
	ERR514705_482192_L5388	5388	0.666667	virus cat1	0.85383	0.0212818	0.993		Singleton	Caudovirales	7	4	Low (4.38)
	ERR514705_483288_L7672	7672	0.555556	virus cat1	0.999981	0.000830878	1		VC_1137_0	Caudovirales;Podoviridae	9	1	Low (14.88)
	ERR514705_484005_L28703	28703	0.44898	virus cat2	0.982409	0.00895083	0.993		Singleton	Caudovirales;Podoviridae	50	6	Low (47.23)
	ERR514705_484483_L6397	6397	0	virus cat2	1	0	0.873		Singleton	Caudovirales;Podoviridae	7	0	Low (4.09)
	ERR514705_485527_L7386	7386	0.25	virus cat2	0.993387	0.00664703	1		VC_45_0	Caudovirales;Myoviridae	10	1	Low (3.96)
	ERR514705_486233_L56674	56674	0.435484	virus cat2	0.993605	0.00660926	1		VC_931_0	Caudovirales	63	8	Complete (100)
	ERR514705_486690_L11561	11561	0.266667	virus cat2	0.985204	0.00849762	1		VC_1332_0	Caudovirales;Myoviridae	16	2	Low (20.24)
	ERR514705_487541_L6542	6542	0.583333	virus cat3	0.876179	0.0197522	1	vOTU_409574	VC_707_0	Unclassified	12	2	Low (3.42)
	ERR514705_488141_L254223	254223	0.405844	virus cat2	0.928553	0.0157112	1		Singleton	Caudovirales;Myoviridae	308	20	Medium (67.12)
	ERR514705_489904_L6632	6632	0.625	undetected	0.960644	0.0122743	0.993		Singleton	Caudovirales;Siphoviridae	10	2	Low (19.2)
	ERR514705_491026_L9031	9031	0.272727	virus cat2	0.999999	0.000339905	0.9		Singleton	Caudovirales;Siphoviridae	22	0	Low (14.09)
	ERR514705_491706_L9250	9250	0.545455	virus cat1	1	0	1		VC_238_0	Caudovirales;Siphoviridae	12	3	Low (20.2)
	ERR514705_492015_L5372	5372	0.666667	undetected	0.960783	0.0122366	0.953	Sg_938531	VC_708_0	Caudovirales;Myoviridae	13	0	Low (2.81)
	ERR514705_493221_L6524	6524	0.466667	virus cat2	0.98718	0.00800665	0.987	vOTU_257479	Singleton	Caudovirales;Myoviridae	15	0	Low (2.91)
	ERR514705_493372_L5027	5027	0.285714	virus cat2	0.999372	0.00304026	0.907		Singleton	Caudovirales;Podoviridae	9	0	Low (13.16)
	ERR514705_494198_L27613	27613	0.435897	virus cat2	0.890934	0.0184304	1		VC_693_0	Caudovirales	40	7	Medium (84.85)
	ERR514705_494885_L67913	67913	0.449275	virus cat3	0.994932	0.00611829	0.993		Singleton	Caudovirales;Myoviridae	68	1	Low (14.54)
	ERR514705_54678_L7990	7990	0.368421	virus cat2	1	0	0.953		VC_463_0	Caudovirales	17	0	Low (19.02)
	ERR514705_65821_L5192	5192	0.333333	virus cat2	0.996091	0.00574062	0.933		VC_1078_0	Caudovirales;Siphoviridae	9	0	Low (8.52)
	ERR514705_7564_L14205	14205	0.333333	undetected	0.936316	0.0150125	1		Singleton	Caudovirales;Myoviridae	19	2	Low (4.31)
	ERR514705_75871_L5936	5936	0.75	virus cat1	1	0	1		Singleton	Caudovirales;Podoviridae	9	2	Low (10.82)
	ERR514705_83748_L7769	7769	0.647059	undetected	0.999711	0.00228492	0.98		VC_179_0	Caudovirales;Myoviridae	17	0	Low (2.06)
	ERR514705_83764_L21034	21034	0.263158	virus cat3	0.876533	0.0196956	1		VC_1008_0	Caudovirales;Myoviridae	19	0	Low (3.76)
	ERR514705_98684_L5085	5085	0.666667	virus cat2	0.698702	0.0331596	0.913		VC_987_0	Caudovirales;Podoviridae	7	3	Low (4.18)
	ERR514706_104152_L5297	5297	0.117647	virus cat3	0.999788	0.00203943	0.927		Singleton	Caudovirales;Myoviridae;Emdodecavirus	16	0	Low (2.03)
	ERR514706_10423_L7613	7613	0.583333	virus cat2	0.991532	0.00710023	1		VC_770_0	Caudovirales;Siphoviridae	13	1	Low (12.92)
	ERR514706_104780_L9465	9465	0.416667	virus cat3	0.988079	0.00785558	0.807		VC_183_0	Caudovirales;Myoviridae	13	0	Low (3.23)
	ERR514706_104786_L32871	32871	0.313725	virus cat2	1	0.00026437	1		VC_470_0	Caudovirales	51	4	Medium (89.96)
	ERR514706_106145_L16584	16584	0.44	virus cat2	0.999588	0.00268147	1	vOTU_202471	Singleton	Caudovirales;Myoviridae	26	1	Low (8.86)
	ERR514706_106892_L21215	21215	0.555556	virus cat2	0.997208	0.00509857	1		VC_1250_0	Caudovirales;Myoviridae	27	3	Low (11.6)
	ERR514706_108527_L14092	14092	0.4375	virus cat2	0.999998	0.000434323	1		Singleton	Caudovirales	34	1	Low (31.11)
	ERR514706_110418_L13102	13102	0.588235	virus cat2	0.999696	0.00234157	1		VC_1097_0	Caudovirales	18	5	Low (40.02)
	ERR514706_112391_L29703	29703	0.409091	virus cat2	0.98466	0.00859204	1		VC_826_0	Caudovirales	43	6	Medium (80.61)
	ERR514706_112684_L35290	35290	0.194444	virus cat3	0.883877	0.0189591	1		Singleton	Caudovirales;Siphoviridae	38	0	Low (3.27)
	ERR514706_112936_L5304	5304	0.666667	virus cat2	0.998979	0.0036823	0.987		Singleton	Caudovirales	4	0	Low (2.66)
	ERR514706_114185_L10707	10707	0.666667	virus cat2	0.999995	0.000566508	0.913		VC_1329_0	Caudovirales;Myoviridae	13	0	Not determined
	ERR514706_11631_L6267	6267	0.444444	virus cat2	0.993389	0.00664703	1		Singleton	Caudovirales;Podoviridae	10	2	Low (9.44)
	ERR514706_118122_L5285	5285	0.333333	undetected	0.999999	0.000339905	0.96		Singleton	Caudovirales;Myoviridae	16	0	Low (2.4)
	ERR514706_120765_L6415	6415	0.384615	virus cat2	0.998574	0.00419216	1		Singleton	Caudovirales;Siphoviridae	13	1	Low (7.15)
	ERR514706_122492_L7700	7700	0.368421	undetected	0.995665	0.00583503	0.987		VC_1020_0	Caudovirales	20	1	Low (23.2)
	ERR514706_123160_L5856	5856	0.833333	virus cat2	0.994043	0.00643931	1		VC_994_0	Caudovirales;Autographiviridae;Stopavirus	7	1	Low (5.91)
	ERR514706_123509_L12735	12735	0.263158	undetected	0.999419	0.00300249	0.853		VC_779_0	Caudovirales;Myoviridae	20	0	Not determined
	ERR514706_124151_L5400	5400	0.5	virus cat2	0.655576	0.036672	1		Singleton	Caudovirales	7	2	Low (16.09)
	ERR514706_124298_L6112	6112	0.625	undetected	0.999997	0.000490974	0.993		Singleton	Caudovirales;Siphoviridae	9	1	Low (16.82)
	ERR514706_125482_L7470	7470	0.117647	virus cat3	0.999698	0.00232268	0.973		VC_1331_0	Unclassified	16	0	Low (11.85)
	ERR514706_126596_L6623	6623	0.6	virus cat2	0.980088	0.00925297	1		VC_402_0	Caudovirales;Demerecviridae	6	4	Low (5.58)
	ERR514706_126896_L14247	14247	0.529412	virus cat2	0.879124	0.0193368	1		VC_1056_0	Caudovirales;Podoviridae	18	4	Low (42.49)
	ERR514706_127608_L24894	24894	0.27027	virus cat2	0.775665	0.027249	1	Sg_923456	VC_1056_0	Caudovirales;Podoviridae	38	4	Medium (74.35)
	ERR514706_128996_L6142	6142	0.666667	virus cat1	0.999997	0.000509857	1		Singleton	Caudovirales	6	1	Low (9.97)
	ERR514706_130039_L7026	7026	0.555556	undetected	0.92079	0.0162965	0.913		VC_1202_0	Caudovirales;Myoviridae;Eurybiavirus	10	0	Low (2.91)
	ERR514706_130418_L7103	7103	0.666667	virus cat2	1	0	1		VC_1056_0	Caudovirales;Podoviridae	9	4	Low (21.4)
	ERR514706_130508_L6394	6394	0.727273	virus cat2	1	0	1		Singleton	Caudovirales	12	1	Low (18.05)
	ERR514706_133506_L7576	7576	0.357143	virus cat2	0.351081	0.107504	0.893		VC_455_0	Caudovirales;Siphoviridae	15	0	Low (17.47)
	ERR514706_134317_L12293	12293	0.388889	virus cat2	0.69737	0.0332918	1		Singleton	Caudovirales;Podoviridae	18	1	Low (34.03)
	ERR514706_135027_L6679	6679	0.142857	virus cat2	1	0	0.88		Singleton	Caudovirales;Myoviridae	7	0	Low (3.59)
	ERR514706_136215_L50452	50452	0.561404	virus cat2	0.997564	0.00496639	0.993		Singleton	Caudovirales;Myoviridae	58	15	Low (27.62)
	ERR514706_136469_L12485	12485	0.75	virus cat1	1	0	1		VC_1201_0	Caudovirales;Podoviridae	10	4	Low (34.44)
	ERR514706_137384_L6567	6567	0.545455	virus cat2	0.999928	0.00143515	1		VC_45_0	Caudovirales;Myoviridae	12	0	Low (3.53)
	ERR514706_137593_L5332	5332	0.857143	virus cat2	0.987314	0.00798776	0.953		VC_439_0	Caudovirales;Myoviridae;Firehammervirus	9	0	Low (2.87)
	ERR514706_138080_L27460	27460	0	virus cat3	0.998785	0.00390891	0.987		Singleton	Unclassified	30	0	Low (5.41)
	ERR514706_138997_L5740	5740	0.25	virus cat2	0.987582	0.00787446	1		VC_455_0	Unclassified	9	1	Low (8.25)
	ERR514706_139359_L9647	9647	0.625	virus cat2	0.99378	0.00659038	1		VC_1078_0	Caudovirales;Podoviridae	9	1	Low (15.94)
	ERR514706_139678_L7047	7047	0.190476	virus cat3	0.999997	0.000509857	1		VC_1172_0	Caudovirales	23	1	Low (18.48)
	ERR514706_140205_L10032	10032	0.7	virus cat2	1	0.00026437	1		VC_910_0	Caudovirales	11	4	Low (16.63)
	ERR514706_140272_L27067	27067	0.204545	undetected	0.999975	0.000849762	1		Singleton	Caudovirales	45	2	Low (15.19)
	ERR514706_140315_L30181	30181	0.3	virus cat3	0.909625	0.0170708	1		Singleton	Unclassified	32	0	Low (3.26)
	ERR514706_140554_L5079	5079	0.466667	virus cat3	0.999993	0.000604275	0.98		VC_825_0	Caudovirales;Siphoviridae	17	0	Low (6.86)
	ERR514706_140644_L9392	9392	0.6	undetected	0.999941	0.00124632	1		Singleton	Caudovirales	11	3	Low (18.47)
	ERR514706_141925_L7380	7380	0.133333	virus cat3	1	0	0.947		VC_1161_0	Caudovirales	14	0	Low (16.16)
	ERR514706_142260_L47588	47588	0.46	virus cat2	0.999991	0.000623159	0.993		Singleton	Caudovirales;Myoviridae	51	13	Low (25.56)
	ERR514706_142316_L8621	8621	0.363636	virus cat1	0.999999	0.000434323	1		VC_470_0	Caudovirales	9	4	Low (23.68)
	ERR514706_142385_L12713	12713	0.769231	virus cat2	1	0	1		VC_53_0	Caudovirales;Myoviridae	14	9	Low (6.23)
	ERR514706_144460_L6406	6406	1	virus cat1	1	0	1		VC_976_0	Caudovirales;Podoviridae	8	2	Low (11.67)
	ERR514706_144461_L7876	7876	0.454545	undetected	0.993749	0.00659038	0.987		Singleton	Unclassified	12	0	Low (4.06)
	ERR514706_144509_L10750	10750	0.285714	virus cat2	0.989536	0.00751567	0.987	vOTU_070936	VC_1279_0	Caudovirales	16	2	Low (28.52)
	ERR514706_144546_L5404	5404	0.555556	undetected	0.999387	0.00302138	0.993		Singleton	Caudovirales;Myoviridae	10	0	Low (2.6)
	ERR514706_144646_L6053	6053	0.833333	undetected	0.999559	0.00277589	0.993		Singleton	Caudovirales;Myoviridae;Schizotequatrovirus	7	4	Low (2.85)
	ERR514706_145002_L6879	6879	0.75	virus cat1	0.987036	0.00804441	0.993		VC_1056_0	Unclassified	9	3	Low (20.44)
	ERR514706_14537_L7266	7266	0.3125	undetected	0.999983	0.000830878	0.987		Singleton	Caudovirales;Myoviridae	16	0	Low (2.96)
	ERR514706_145582_L11912	11912	0.6	undetected	0.994798	0.00613717	1		Singleton	Caudovirales;Myoviridae	16	1	Low (5.21)
	ERR514706_145589_L66840	66840	0.347222	virus cat3	0.97123	0.0105748	1		VC_1238_0	Caudovirales;Myoviridae	73	1	Low (30.77)
	ERR514706_145636_L5222	5222	0.888889	virus cat2	0.968871	0.0111036	1		VC_695_0	Unclassified	10	1	Low (3.08)
	ERR514706_145685_L35024	35024	0.568182	virus cat2	0.941478	0.0146159	1		VC_43_0	Caudovirales;Myoviridae	45	11	Low (18.71)
	ERR514706_146024_L13485	13485	0.736842	virus cat2	0.905235	0.0172974	1	vOTU_314943	VC_53_0	Caudovirales;Myoviridae	20	9	Low (7.49)
	ERR514706_146393_L6096	6096	0.375	virus cat2	1	0	0.927		VC_49_0	Caudovirales;Myoviridae	10	0	Low (2.74)
	ERR514706_148186_L24011	24011	0.72	virus cat2	0.952304	0.0133507	0.993	Sg_867924	VC_43_0	Caudovirales;Myoviridae	27	12	Low (12.88)
	ERR514706_148261_L7545	7545	0.454545	undetected	1	0	1		Singleton	Caudovirales	13	3	Low (6.35)
	ERR514706_148879_L12953	12953	0.32	virus cat2	0.999917	0.00152957	0.933		Singleton	Caudovirales	25	0	Low (27.39)
	ERR514706_149487_L8610	8610	0.909091	virus cat2	0.999995	0.000566508	0.993		VC_588_0	Caudovirales;Myoviridae	12	8	Low (4.7)
	ERR514706_149896_L8061	8061	0.533333	virus cat2	0.999999	0.000396556	1		Singleton	Caudovirales;Podoviridae	16	1	Low (14.63)
	ERR514706_149961_L7721	7721	0.625	virus cat2	0.99949	0.00294584	1		Singleton	Caudovirales	9	1	Low (13.47)
	ERR514706_150697_L34754	34754	0.454545	virus cat2	0.983877	0.00874311	1		VC_826_0	Caudovirales	56	7	High (99.49)
	ERR514706_150766_L6727	6727	0.636364	virus cat2	0.997463	0.00502304	1		VC_1142_0	Caudovirales	12	2	Low (12.17)
	ERR514706_150804_L5364	5364	0.571429	virus cat1	1	0	1		Singleton	Caudovirales;Podoviridae	8	3	Low (14.62)
	ERR514706_151043_L13011	13011	0.714286	virus cat2	1	0	1		VC_442_0	Caudovirales;Myoviridae	6	4	Low (7.68)
	ERR514706_151287_L6680	6680	0.857143	virus cat2	0.999987	0.000755344	1		Singleton	Caudovirales;Autographiviridae;Banchanvirus	7	2	Low (15.97)
	ERR514706_152552_L8759	8759	0.307692	virus cat2	1	0	0.867		Singleton	Caudovirales;Myoviridae	14	0	Low (4.83)
	ERR514706_152979_L6513	6513	0.75	virus cat2	0.999999	0.000358788	0.98		VC_1337_0	Caudovirales	9	3	Low (8.05)
	ERR514706_153252_L8325	8325	0.190476	virus cat3	0.99995	0.0011519	1		VC_50_0	Caudovirales;Myoviridae	21	1	Low (4.32)
	ERR514706_153370_L17152	17152	0.285714	virus cat2	0.996299	0.00568396	1		VC_724_0	Caudovirales	23	1	Low (10.42)
	ERR514706_153490_L29594	29594	0.283019	undetected	0.995739	0.00583503	1		Singleton	Caudovirales;Myoviridae	54	2	Low (15.18)
	ERR514706_154144_L62843	62843	0.453333	virus cat2	0.990494	0.00727019	0.993		Singleton	Caudovirales;Podoviridae	76	9	Complete (100)
	ERR514706_154285_L5528	5528	1	virus cat1	1	0	1		VC_465_0	Caudovirales;Podoviridae	5	2	Low (10.34)
	ERR514706_154621_L7569	7569	0.714286	virus cat1	0.987817	0.00787446	0.993	vOTU_479028	VC_727_0	Unclassified	8	2	Low (4.31)
	ERR514706_155451_L20941	20941	0.307692	virus cat2	1	0	0.84		VC_466_0	Caudovirales;Podoviridae	26	0	Low (37.77)
	ERR514706_156107_L5418	5418	0.4	virus cat2	0.999996	0.000547624	1		VC_1267_0	Unclassified	7	2	Low (15.39)
	ERR514706_156468_L6937	6937	0.6	virus cat2	0.998643	0.00409774	1		Singleton	Caudovirales;Podoviridae	5	2	Low (12.9)
	ERR514706_156536_L10124	10124	0.3	undetected	0.189861	0.150313	undetected		Singleton	Caudovirales;Myoviridae;Bellamyvirus	11	ND	Not determined
	ERR514706_156733_L32488	32488	0.6	virus cat2	0.999031	0.00355012	1		Singleton	Caudovirales;Myoviridae	26	9	Low (18.12)
	ERR514706_156747_L10271	10271	0.210526	virus cat2	1	0	0.967		VC_466_0	Caudovirales;Podoviridae	19	0	Low (18.58)
	ERR514706_156785_L7963	7963	0.75	virus cat2	1	0	1		VC_1270_0	Caudovirales;Autographiviridae	8	3	Low (19.39)
	ERR514706_157588_L14863	14863	0.333333	virus cat2	0.996746	0.00541959	1		Singleton	Caudovirales;Podoviridae	31	2	Low (26.35)
	ERR514706_157714_L9202	9202	0.384615	virus cat2	0.995591	0.0058728	0.993		VC_1109_0	Caudovirales;Siphoviridae	15	0	Low (14.57)
	ERR514706_158633_L6892	6892	0.857143	virus cat2	0.999647	0.00245487	1		Singleton	Caudovirales;Podoviridae	7	2	Low (11.35)
	ERR514706_158801_L9847	9847	0.5	virus cat1	1	0	1		VC_826_0	Caudovirales;Podoviridae	11	2	Low (27.21)
	ERR514706_159045_L41068	41068	0.392857	virus cat2	0.92905	0.0156545	0.993		Singleton	Caudovirales	58	3	Medium (69.93)
	ERR514706_159268_L10312	10312	0.5	virus cat1	0.970119	0.0107637	1		VC_826_0	Caudovirales;Podoviridae	11	2	Low (28.19)
	ERR514706_159291_L17925	17925	0.8	virus cat2	0.91188	0.0169197	1		VC_53_0	Caudovirales;Myoviridae	16	12	Low (8.65)
	ERR514706_159792_L7022	7022	0.5	undetected	0.999879	0.00177506	0.72		VC_832_0	Caudovirales;Myoviridae	11	0	Low (3.1)
	ERR514706_160071_L9610	9610	0.238095	virus cat3	0.994851	0.00611829	0.993		VC_190_0	Caudovirales;Myoviridae	21	0	Low (4.61)
	ERR514706_160872_L5040	5040	0.285714	virus cat2	0.955242	0.0130108	0.973		VC_1338_0	Caudovirales	13	0	Low (17.33)
	ERR514706_162083_L60833	60833	0.589041	virus cat2	0.999806	0.00202054	1		VC_62_0	Caudovirales;Myoviridae	74	11	Low (29.77)
	ERR514706_162087_L20912	20912	0.392857	virus cat2	0.977783	0.0095551	0.847		Singleton	Caudovirales;Myoviridae	30	0	Low (11.47)
	ERR514706_162349_L9403	9403	0.642857	virus cat2	1	0.00026437	0.993		VC_465_0	Caudovirales;Podoviridae	16	2	Low (17.26)
	ERR514706_163207_L25542	25542	0.113636	undetected	0.999957	0.00107636	0.96		Singleton	Caudovirales	45	0	Low (47.51)
	ERR514706_163219_L8002	8002	0.875	virus cat2	0.988685	0.00768563	1		VC_1337_0	Caudovirales	8	4	Low (7.64)
	ERR514706_163358_L8681	8681	0.7	virus cat2	0.999752	0.00222827	1		VC_826_0	Caudovirales	11	1	Low (24.27)
	ERR514706_163856_L8306	8306	0.571429	virus cat1	0.997783	0.00481532	0.993		VC_826_0	Caudovirales;Podoviridae;Perisivirus	8	2	Low (22.64)
	ERR514706_165175_L73051	73051	0.658228	virus cat2	0.999989	0.000660926	1		VC_38_0	Caudovirales;Myoviridae	80	20	Low (37.99)
	ERR514706_165251_L6141	6141	0.583333	virus cat2	1	0	1		Singleton	Caudovirales;Autographiviridae	12	2	Low (15.25)
	ERR514706_165603_L26362	26362	0.655172	virus cat2	0.999821	0.00200166	1		VC_53_0	Caudovirales;Myoviridae	30	14	Low (14.41)
	ERR514706_165706_L54579	54579	0.466667	virus cat2	0.970211	0.0107637	0.993		VC_43_0	Caudovirales;Myoviridae	60	12	Low (29.21)
	ERR514706_165806_L7724	7724	0.7	virus cat1	1	0	1		Singleton	Caudovirales;Podoviridae	11	5	Low (20.62)
	ERR514706_166002_L5667	5667	0.2	virus cat3	1	0	0.96		VC_1339_0	Caudovirales;Myoviridae	16	0	Low (2.35)
	ERR514706_166886_L24293	24293	0.518519	virus cat2	1	0.00026437	0.993		VC_470_0	Caudovirales	27	5	Medium (66.59)
	ERR514706_167263_L6248	6248	0.571429	virus cat2	0.999402	0.00300249	1	Sg_780752	VC_1043_0	Caudovirales;Myoviridae	8	1	Low (3.34)
	ERR514706_168646_L6023	6023	0.3125	undetected	0.999105	0.00339905	0.98		VC_1292_0	Caudovirales	17	0	Low (8.67)
	ERR514706_168884_L15131	15131	0.692308	virus cat2	0.989866	0.00744014	1		VC_402_0	Caudovirales;Demerecviridae	13	7	Low (15.69)
	ERR514706_168913_L33758	33758	0.71875	virus cat2	0.696663	0.0333484	1		VC_53_0	Caudovirales;Myoviridae	33	13	Low (16.3)
	ERR514706_169270_L32494	32494	0.527778	virus cat2	0.933595	0.0152579	0.967		Singleton	Caudovirales;Myoviridae	37	2	Low (8.51)
	ERR514706_169497_L13065	13065	0.444444	virus cat2	0.999743	0.00224715	1	vOTU_653146	Singleton	Caudovirales;Podoviridae	19	3	Low (34.66)
	ERR514706_169574_L6582	6582	0.0833333	virus cat2	0.998058	0.00455095	1		VC_1334_0	Caudovirales	14	1	Low (5.14)
	ERR514706_170065_L9147	9147	0.555556	undetected	0.999989	0.00067981	0.833		VC_744_0	Unclassified	10	0	Low (2.32)
	ERR514706_17187_L5651	5651	0.714286	virus cat1	0.999994	0.000566508	0.987		VC_414_0	Caudovirales;Podoviridae	8	4	Low (16.1)
	ERR514706_172654_L5605	5605	0.230769	virus cat2	0.999998	0.000434323	1		Singleton	Caudovirales;Siphoviridae;Nickievirus	14	1	Low (15.43)
	ERR514706_172722_L15974	15974	0.705882	virus cat2	0.999997	0.000509857	1		VC_46_0	Caudovirales;Myoviridae	19	10	Low (8.54)
[truncated: 13,050 more rows]

## Sheet: SupplTable5
	Supplemental Table 4 Viruses that infect methanogen and/or methanotrophic archaea.
	Viral contig ids	Prediction methods	ORF number classified as MMA	Taxonomy
	SRR1313318_241_L42758	Similarity	16	Archaea;Euryarchaeota;Methanomicrobia;Methanosarcinales
	SRR1313318_2823_L12161	Similarity	12	Archaea;Euryarchaeota;Methanomicrobia;Methanosarcinales;ANME-2 cluster archaeon
	SRR1555744_2682642_L17628	CRISPR spacer+	1	Archaea;Euryarchaeota;Methanomicrobia;Methanosarcinales;Methanosarcinaceae;Methanosarcina;Methanosarcina sp. MTP4
	SRR1555744_780617_L5585	Similarity	2	Archaea;Euryarchaeota;Methanomicrobia;Methanosarcinales;Methanosarcinales archaeon ex4484_138
	SRR1699482_3425_L6591	Similarity	1	Archaea;Euryarchaeota;Methanomicrobia;Methanosarcinales;Methanosarciceae
	SRR1971620_31658_L9469	Similarity	5	Archaea;Euryarchaeota;Methanomicrobia;Methanomicrobiales;Methanoregulaceae;Methanoregula;Methanoregula sp.
	SRR1971620_7231_L12338	Similarity	10	Archaea;Euryarchaeota;Methanomicrobia
	SRR1971620_88526_L10702	CRISPR spacer+, Similarity	5	Archaea;Euryarchaeota;Methanomicrobia;Methanomicrobiales;Methanomicrobiaceae;Methanofollis;Methanofollis ethanolicus JCM 15103
	SRR1971620_88647_L26200	Similarity	12	Archaea;Euryarchaeota;Methanomicrobia;Methanosarcinales;Methanosarciceae;Methanosarci
	SRR1971621_100205_L24445	Similarity	6	Archaea;Euryarchaeota;Methanomicrobia;Methanosarcinales;Candidatus Methanoperedenaceae;Candidatus Methanoperedens nitroreducens
	SRR1971621_163974_L21150	Similarity	6	Archaea;Euryarchaeota;Methanomicrobia;Methanosarcinales
	SRR1971621_242651_L15290	Similarity	9	Archaea;Euryarchaeota;Methanomicrobia;Methanosarcinales;ANME-2 cluster archaeon
	SRR1971621_32053_L26223	Similarity	24	Archaea;Euryarchaeota;Methanomicrobia;Methanosarcinales;ANME-2 cluster archaeon
	SRR1971621_37971_L6532	Tetranuncleotide frequency	2	Archaea;Euryarchaeota;Methanomicrobia;Methanosarcinales
	SRR1971621_52997_L34610	CRISPR spacer+	1	Archaea;Euryarchaeota;Methanobacteria;Methanobacteriales;Methanobacteriaceae;Methanobacterium;Methanobacterium paludis
	SRR1971621_83845_L46223	Similarity	5	Archaea;Euryarchaeota;Methanomicrobia;Methanosarcinales
	SRR1971622_16688_L9659	CRISPR spacer+	1	Archaea;Euryarchaeota;Methanomicrobia;Methanomicrobiales;Methanomicrobiaceae;Methanoculleus;Methanoculleus sp. MH98A c66
	SRR1971623_158929_L5746	CRISPR spacer#	1	Archaea;Euryarchaeota;Methanomicrobia;Methanosarcinales
	SRR1971623_195305_L5518	Similarity	5	Archaea;Euryarchaeota;Methanomicrobia;Methanosarcinales;Methanosarciceae;
	SRR1971623_212823_L11660	Similarity	10	Archaea;Euryarchaeota;Methanomicrobia;Methanosarcinales;ANME-2 cluster archaeon
	SRR1971623_279396_L6173	Similarity	3	Archaea;Euryarchaeota;Methanomicrobia;Methanosarcinales;ANME-2 cluster archaeon
	SRR1971623_544247_L11452	Similarity	5	Archaea;Euryarchaeota;Methanomicrobia;Methanosarcinales
	SRR1971623_617480_L6181	CRISPR spacer#	0	Archaea;Euryarchaeota;Methanomicrobia;Methanosarcinales;Methanosarcinaceae;Methanococcoides
	SRR1971623_659953_L6234	Similarity	1	Archaea;Euryarchaeota;Methanomicrobia;Methanosarcinales
	SRR1971623_785336_L6324	Similarity	3	Archaea;Euryarchaeota;Methanomicrobia;Methanosarcinales;ANME-2 cluster archaeon
	SRR1976948_129162_L27385	Similarity	5	Archaea;Euryarchaeota;Methanobacteria;Methanobacteriales;Methanobacteriaceae;Methanobacterium;
	SRR1976948_228594_L6754	CRISPR spacer+	3	Archaea;Euryarchaeota;Methanobacteria;Methanobacteriales;Methanobacteriaceae;Methanobacterium;Methanobacterium formicicum Mb9
	SRR1976948_236286_L6113	Similarity	10	Archaea;Euryarchaeota;Methanomicrobia;Methanosarcinales;Methanotrichaceae;Methanothrix;Methanosaeta harundicea
	SRR1976948_39364_L7495	Similarity	6	Archaea;Euryarchaeota;Methanobacteria;Methanobacteriales;Methanobacteriaceae;Methanobrevibacter;Methanobrevibacter arboriphilus
	SRR1976948_83635_L5808	Similarity, tRNA	7	Archaea;Euryarchaeota;Methanobacteria;Methanobacteriales
	SRR1977304_22478_L19345	CRISPR spacer#	4	Archaea;Euryarchaeota;Methanobacteria;Methanobacteriales;Methanobacteriaceae;Methanothermobacter tenebrarum
	SRR1977304_23037_L12152	CRISPR spacer#	2	Archaea;Euryarchaeota;Methanobacteria;Methanobacteriales;Methanobacteriaceae;Methanothermobacter tenebrarum
	SRR1977365_19634_L20217	CRISPR spacer+	3	Archaea;Euryarchaeota;Methanobacteria;Methanobacteriales;Methanobacteriaceae;Methanothermobacter;Methanothermobacter thermautotrophicus Delta H
	SRR1977365_23012_L5086	Similarity	0	Archaea;Euryarchaeota;Methanobacteria;Methanobacteriales;Methanobacteriaceae;Methanothermobacter
	SRR1977365_23570_L15794	Similarity	0	Archaea;Euryarchaeota;Methanobacteria;Methanobacteriales;Methanobacteriaceae;Methanothermobacter
	SRR1977365_7425_L5249	CRISPR spacer#	3	Archaea;Euryarchaeota;Methanobacteria;Methanobacteriales;Methanobacteriaceae;Methanothermobacter
	SRR1995429_3310_L54711	CRISPR spacer+, Similarity	11	Archaea;Euryarchaeota;Methanomicrobia;Methanosarcinales;Methanosarcinaceae;Methanohalophilus;Methanohalophilus euhalobius WG1_MB
	SRR2132206_166849_L29956	Similarity	5	Archaea;Euryarchaeota;Methanomicrobia
	SRR2132206_17441_L55236	Similarity	17	Archaea;Euryarchaeota
	SRR2132206_197539_L5732	Similarity	5	Archaea;Euryarchaeota;Methanobacteria;Methanobacteriales;Methanobacteriaceae;Methanobacterium;
	SRR2132206_213499_L31368	Similarity	27	Archaea;Euryarchaeota;Methanobacteria;Methanobacteriales;Methanobacteriales archaeon HGW-Methanobacteriales-1
	SRR2132206_241438_L46506	Similarity	6	Archaea;Euryarchaeota
	SRR2133563_1011613_L15754	Similarity	8	Archaea;Euryarchaeota;Methanomicrobia;Methanosarcinales;ANME-2 cluster archaeon
	SRR2133563_1271129_L5175	Similarity	1	Archaea;Euryarchaeota;Methanomicrobia;Methanosarcinales;Methanosarciceae
	SRR2133563_1288354_L5872	Similarity	1	Archaea;Euryarchaeota;Methanomicrobia;Methanosarcinales;ANME-2 cluster archaeon
	SRR2133563_925931_L12485	Similarity	5	Archaea;Euryarchaeota;Methanomicrobia;Methanosarcinales
	SRR2133565_23727_L12485	Similarity	5	Archaea;Euryarchaeota;Methanomicrobia;Methanosarcinales
	SRR2133565_429938_L38578	Similarity	5	Archaea;Euryarchaeota;Methanomicrobia
	SRR2133565_677960_L11711	Similarity	3	Archaea;Euryarchaeota;Methanomicrobia;Methanosarcinales;ANME-2 cluster archaeon
	SRR2133566_119700_L8971	Similarity	8	Archaea;Euryarchaeota;Methanomicrobia;Methanosarcinales;ANME-2 cluster archaeon
	SRR2133566_130187_L33560	Similarity	9	Archaea;Euryarchaeota;Methanomicrobia;Methanosarcinales;Methanosarcinaceae
	SRR2133566_189510_L6097	Similarity	2	Archaea;Euryarchaeota;Methanomicrobia;Methanosarcinales;ANME-2 cluster archaeon
	SRR2133566_394830_L9885	Similarity	1	Archaea;Euryarchaeota;Methanomicrobia;Methanosarcinales;ANME-2 cluster archaeon
	SRR2133566_586606_L38302	Similarity	6	Archaea;Euryarchaeota;Methanomicrobia;Methanosarcinales;ANME-2 cluster archaeon
	SRR2133847_32215_L12341	Similarity	3	Archaea;Euryarchaeota;Methanomicrobia;Methanosarcinales;Methanosarciceae;
	SRR2133847_590293_L15196	Tetranuncleotide frequency, Similarity	7	Archaea;Euryarchaeota;Methanomicrobia;Methanosarcinales;ANME-2 cluster
	SRR2133847_704641_L5183	Similarity	1	Archaea;Euryarchaeota;Thermoplasmata;Methanomassiliicoccales;Methanomassiliicoccales archaeon RumEn M2
	SRR2133852_243553_L12924	Similarity	6	Archaea;Euryarchaeota;Methanomicrobia;Methanosarcinales
	SRR2133852_636156_L29070	Similarity	5	Archaea;Euryarchaeota;Methanomicrobia;Methanosarcinales
	SRR3715698_1156262_L8986	Similarity	5	Archaea;Euryarchaeota;Methanomicrobia;Methanosarcinales
	SRR3715698_1893817_L43809	CRISPR spacer+	1	Archaea;Euryarchaeota;Methanobacteria;Methanobacteriales;Methanobacteriaceae;Methanobrevibacter;Methanobrevibacter ruminantium M1
	SRR3715698_2196338_L5559	Similarity	2	Archaea;Euryarchaeota;Methanomicrobia;Methanosarcinales
	SRR3715698_2594737_L7056	Similarity	1	Archaea;Euryarchaeota;Methanomicrobia
	SRR3715698_2845338_L12571	Similarity	6	Archaea;Euryarchaeota;Methanomicrobia;Methanosarcinales
	SRR3715698_3170990_L8847	Similarity	5	Archaea;Euryarchaeota;Methanomicrobia;Methanosarcinales
	SRR3715698_3719609_L16339	Similarity	9	Archaea;Euryarchaeota;Methanomicrobia;Methanosarcinales;ANME-2 cluster archaeon
	SRR3715698_4065017_L5327	CRISPR spacer#	1	Archaea;Euryarchaeota;Methanomicrobia;Methanosarcinales;Candidatus Methanoperedenaceae;Candidatus Methanoperedens nitroreducens
	SRR3715698_4084580_L10055	Similarity	4	Archaea;Euryarchaeota;Methanomicrobia;Methanosarcinales;ANME-2 cluster archaeon
	SRR3715698_4188180_L74173	Similarity	10	Archaea;Euryarchaeota;Methanomicrobia;Methanosarcinales
	SRR3715698_538238_L11479	Similarity	2	Archaea;Euryarchaeota;Methanomicrobia;Methanosarcinales;ANME-2 cluster archaeon
	SRR3715698_7283980_L6469	Similarity	1	Archaea;Euryarchaeota;Methanomicrobia;Methanosarcinales;Methanosarciceae;Methanohalophilus;Methanohalophilus sp.
	SRR3715698_9225614_L8219	Similarity	1	Archaea;Euryarchaeota;Methanomicrobia
	SRR3715733_1412193_L6379	Similarity	2	Archaea;Euryarchaeota;Methanomicrobia;Methanosarcinales
	SRR3715733_1674402_L50697	Similarity	7	Archaea;Euryarchaeota;Methanomicrobia;Methanosarcinales;Methanosarcinaceae
	SRR3715733_1839371_L9806	Similarity	10	Archaea;Euryarchaeota;Methanomicrobia;Methanosarcinales;ANME-2 cluster archaeon
	SRR3715733_2855751_L21376	Similarity	3	Archaea;Euryarchaeota;Methanomicrobia;Methanosarcinales;Methanosarcinales archaeon
	SRR3715733_6304625_L25928	Similarity	6	Archaea;Euryarchaeota;Methanomicrobia;Methanosarcinales
	SRR3723048_181103_L81780	Similarity	7	Archaea;Euryarchaeota;Methanomicrobia;Methanosarcinales
	SRR5210834_scaffold00225_L46454	Similarity	11	Archaea;Euryarchaeota;Methanomicrobia;Methanosarcinales
	SRR5210834_scaffold01575_L20407	CRISPR spacer+	1	Archaea;Euryarchaeota;Methanomicrobia;Methanosarcinales;Methanosarcinaceae;Methanosarcina;Methanosarcina sp. MTP4
	SRR5210834_scaffold02997_L14951	CRISPR spacer+	2	Archaea;Euryarchaeota;Methanomicrobia;Methanosarcinales;Methanosarcinaceae;Methanosarcina;Methanosarcina thermophila
	SRR5210834_scaffold08932_L8228	Similarity	1	Archaea;Euryarchaeota;Methanomicrobia;Methanosarcinales;Methanosarciceae;Methanococcoides;Methanococcoides burtonii
	SRR5214151_scaffold00010_L55684	Similarity	11	Archaea;Euryarchaeota;Methanomicrobia;Methanosarcinales
	SRR5214151_scaffold00423_L23306	Similarity	11	Archaea;Euryarchaeota;Methanomicrobia;Methanosarcinales
	SRR5214151_scaffold00519_L21346	Similarity	8	Archaea;Euryarchaeota;Methanomicrobia
	SRR5214151_scaffold01950_L11326	Similarity	9	Archaea;Euryarchaeota;Methanomicrobia;Methanosarcinales
	SRR5214151_scaffold02525_L6870	Similarity	1	Archaea;Euryarchaeota;Candidatus Methanofastidiosa;Candidatus Methanofastidiosum;Candidatus Methanofastidiosum methylthiophilus
	SRR5214151_scaffold10231_L5138	Similarity	3	Archaea;Euryarchaeota;Methanomicrobia;Methanosarcinales;ANME-2 cluster archaeon
	SRR5214303_scaffold00011_L10003	Similarity	5	Archaea;Euryarchaeota;Methanomicrobia;Methanosarcinales;Methanosarcinales archaeon
	SRR5214304_scaffold05561_L5714	Similarity	3	Archaea;Euryarchaeota;Methanomicrobia;Methanosarcinales;Methanosarcinales archaeon
	SRR5214703_507822_L6972	Similarity	4	Archaea;Euryarchaeota;Methanomicrobia;Methanosarcinales;Methanotrichaceae;Methanothrix
	SRR5214703_596664_L9244	Similarity	5	Archaea;Euryarchaeota;Methanomicrobia;Methanosarcinales;Methanotrichaceae;Methanothrix
	SRR5214704_752164_L10990	Tetranuncleotide frequency, Similarity	6	Archaea;Euryarchaeota;Methanomicrobia;Methanosarcinales;Methanotrichaceae;Methanothrix
	SRR5215464_01716_L11173	Similarity	5	Archaea;Candidatus Verstraetearchaeota;Candidatus Methanomethylia;Candidatus Methanomethyliales;Candidatus Methanomethyliaceae;Candidatus Methanosuratus;Candidatus Methanosuratus subterraneum
	SRR5215464_04377_L7139	Similarity	1	Archaea;Euryarchaeota;Methanomicrobia;Methanosarcinales;Methanosarcinaceae;Methanosarcina;Methanosarcina siciliae T4/M
	SRR5248219_1005639_L48489	CRISPR spacer+; Tetranuncleotide frequency; Genome similarity	16	Archaea;Euryarchaeota;Methanomicrobia;Methanomicrobiales;Methanoregulaceae;Methanoregula
	SRR5248219_1065443_L46466	Similarity	24	Archaea;Euryarchaeota;Methanobacteria;Methanobacteriales;Methanobacteriaceae
	SRR5248219_112262_L6658	Similarity	2	Archaea;Euryarchaeota;Methanobacteria;Methanobacteriales
	SRR5248219_121712_L26639	Tetranuncleotide frequency, Similarity	7	Archaea;Euryarchaeota;Methanomicrobia;Methanosarcinales;Methanotrichaceae;Methanothrix
	SRR5248219_125355_L25661	Tetranuncleotide frequency, Similarity	5	Archaea;Euryarchaeota;Methanomicrobia;Methanosarcinales;Methanotrichaceae;Methanothrix
	SRR5248219_135229_L14861	Tetranuncleotide frequency, Similarity	11	Archaea;Euryarchaeota;Methanomicrobia;Methanosarcinales;Methanotrichaceae;Methanothrix
	SRR5248219_159616_L41769	Similarity	33	Archaea;Euryarchaeota;Methanomicrobia;Methanomicrobiales;Methanoregulaceae;Methanoregula;Methanoregula sp.
	SRR5248219_235252_L50325	CRISPR spacer+, Similarity	21	Archaea;Euryarchaeota;Methanobacteria;Methanobacteriales;Methanobacteriaceae;Methanobacterium;Methanobacterium subterraneum strain A8p
	SRR5248219_246494_L32716	Tetranuncleotide frequency, Similarity	10	Archaea;Euryarchaeota;Methanomicrobia;Methanosarcinales;Methanotrichaceae;Methanothrix
	SRR5248219_262042_L40893	Similarity	5	Archaea;Euryarchaeota;Methanomicrobia;Methanosarcinales;Methanotrichaceae;Methanothrix
	SRR5248219_281666_L11014	Similarity	4	Archaea;Euryarchaeota;Methanomicrobia
	SRR5248219_309651_L10355	Tetranuncleotide frequency, Similarity	7	Archaea;Euryarchaeota;Methanomicrobia;Methanosarcinales;Methanotrichaceae;Methanothrix
	SRR5248219_340363_L9005	Similarity	10	Archaea;Euryarchaeota;Methanomicrobia;Methanosarcinales;Methanotrichaceae;Methanothrix;Methanothrix soehngenii
	SRR5248219_414353_L6377	Tetranuncleotide frequency	1	Archaea;Euryarchaeota;Methanomicrobia;Methanosarcinales;Methanotrichaceae;Methanothrix
	SRR5248219_424684_L15576	Similarity	11	Archaea;Euryarchaeota;Methanomicrobia;Methanomicrobiales;Methanoregulaceae;Methanoregula;Methanoregula sp.
	SRR5248219_526512_L23713	Similarity	5	Archaea;Euryarchaeota;Methanomicrobia;Methanosarcinales;Methanotrichaceae;Methanothrix
	SRR5248219_544372_L20324	Similarity	6	Archaea;Euryarchaeota;Methanomicrobia;Methanosarcinales;Methanotrichaceae;Methanothrix
	SRR5248219_579648_L30938	Similarity	15	Archaea;Euryarchaeota;Methanomicrobia;Methanosarcinales;Methanotrichaceae;Methanothrix
	SRR5248219_592822_L10973	Tetranuncleotide frequency	2	Archaea;Euryarchaeota;Methanomicrobia;Methanosarcinales;Methanotrichaceae;Methanothrix
	SRR5248219_639623_L8045	Tetranuncleotide frequency	3	Archaea;Euryarchaeota;Methanomicrobia;Methanomicrobiales;Methanoregulaceae
	SRR5248219_665040_L9234	Similarity	4	Archaea;Euryarchaeota;Methanomicrobia;Methanosarcinales;Methanotrichaceae;Methanothrix
	SRR5248219_748675_L10750	Similarity	9	Archaea;Euryarchaeota;Methanomicrobia;Methanosarcinales;Methanotrichaceae;Methanothrix;Methanosaeta sp. PtaU1.Bin060
	SRR5248219_777523_L7444	Tetranuncleotide frequency	1	Archaea;Euryarchaeota;Methanomicrobia;Methanosarcinales;Methanotrichaceae;Methanothrix
	SRR5248219_799847_L13411	Similarity	3	Archaea;Euryarchaeota;Methanomicrobia;Methanosarcinales;Methanotrichaceae;Methanothrix
	SRR5248219_880362_L59700	Similarity	10	Archaea;Euryarchaeota;Methanomicrobia;Methanosarcinales;Methanotrichaceae;Methanothrix
	SRR5248219_906408_L11266	Tetranuncleotide frequency	4	Archaea;Euryarchaeota;Methanomicrobia;Methanosarcinales
	SRR5248219_909858_L20698	Tetranuncleotide frequency	4	Archaea;Euryarchaeota;Methanomicrobia;Methanomicrobiales
	SRR5248219_950567_L11621	Tetranuncleotide frequency	3	Archaea;Euryarchaeota;Methanomicrobia;Methanomicrobiales;Methanoregulaceae
	SRR5386564_1794404_L10545	Similarity	5	Archaea;Euryarchaeota
	SRR5386564_2932502_L51549	Similarity	21	Archaea;Euryarchaeota;Methanomicrobia;Methanosarcinales
	SRR5386564_97511_L13602	Similarity	5	Archaea;Euryarchaeota;Methanomicrobia;Methanosarcinales
	SRR5409273_142764_L8934	Tetranuncleotide frequency, Similarity	8	Archaea;Euryarchaeota;Methanomicrobia;Methanosarcinales;ANME-2 cluster archaeon HR1
	SRR5468435_00027_L61258	CRISPR spacer+, Similarity	6	Archaea;Euryarchaeota;Methanomicrobia
	SRR5468435_01445_L13083	Similarity	12	Archaea;Euryarchaeota;Methanomicrobia;Methanosarcinales;Methanotrichaceae;Methanothrix
	SRR5468517_scaffold01242_L8536	Similarity	1	Archaea;Euryarchaeota;Methanomicrobia;Methanosarcinales;Candidatus Methanoperedeceae
	SRR5476650_scaffold00002_L65581	Similarity	8	Archaea;Euryarchaeota;Candidatus Methanofastidiosa;Candidatus Methanofastidiosum;Candidatus Methanofastidiosum methylthiophilus
	SRR5581526_4410718_L49082	Similarity	15	Archaea;Euryarchaeota;Methanomicrobia;Methanosarcinales;Methanosarcinaceae
	SRR5581526_974748_L80919	Similarity	5	Archaea;Euryarchaeota;Candidatus Methanofastidiosa;Candidatus Methanofastidiosum;Candidatus Methanofastidiosum methylthiophilus
	SRR5659263_scaffold00966_L6294	Similarity	3	Archaea;Euryarchaeota;Methanomicrobia;Methanosarcinales;Methanosarciceae;Methanosarci
	SRR6049666_12327_L12459	Tetranuncleotide frequency, Similarity	14	Archaea;Candidatus Verstraetearchaeota;Candidatus Methanomethylia;Candidatus Methanomethyliales;Candidatus Methanomethyliaceae;Candidatus Methanosuratus;Candidatus Methanosuratus subterraneum
	SRR6049666_25736_L7441	CRISPR spacer+	1	Archaea;Euryarchaeota;Methanomicrobia;Methanocellales;Methanocellaceae;Methanocella;Methanocella arvoryzae MRE50
	*SRR5214151_scaffold00034_L57801	CRISPR spacer+	1	Archaea;Euryarchaeota;Methanobacteria;Methanobacteriales;Methanobacteriaceae;Methanobrevibacter;Methanobrevibacter olleyae strain YLM1
	*SRR5386564_417240_L53616	CRISPR spacer+	1	Archaea;Euryarchaeota;Methanococci;Methanococcales;Methanocaldococcaceae;Methanocaldococcus;Methanocaldococcus vulcanius M7
	*SRR2133847_452658_L34084	Similarity	5	Archaea;Euryarchaeota;Methanomicrobia;Methanosarcinales
	*SRR3715733_6188278_L48927	Similarity	5	Archaea;Euryarchaeota;Methanomicrobia;Methanosarcinales
	*The vOTUs that possible also infecting Deltaproteobacteira
	+CRISPR spacers predicted from reference genomes.
	#CRISPR spacers predicted from MAGs binned in the present study.

## Sheet: SupplTable6
	Supplemental Table 5 The prophages predicted from MMA genomes.
	Proviral contig ids	Length	VirSorter categroy	Provirus vOTUs	Viral cluster (VC)	Source assembly	CheckV_quality	Completeness
	*NC_000909.1_L73417	73417	cat1	pvOTU95	VC_1510_0	GCF_000091665.1	Low-quality	24.72
	*NC_003551.1_L105140	105140	cat2	pvOTU33	Singlton	GCF_000007185.1	Not-determined
	*NC_003551.1_L157292	157292	cat2	pvOTU6	Singlton	GCF_000007185.1	Not-determined
	*NC_003552.1_L31126	31126	cat2	pvOTU115	VC_644_0	GCF_000007345.1	Low-quality	42.46
	*NC_003901.1_L120421	120421	cat2	pvOTU18	VC_1492_0	GCF_000007065.1	Not-determined
	*NC_005791.1_L104297	104297	cat2	pvOTU36	VC_1511_6	GCF_000011585.1	Not-determined
	*NC_005791.1_L111891	111891	cat2	pvOTU29	VC_1511_9	GCF_000011585.1	Not-determined
	*NC_007681.1_L124408	124408	cat2	pvOTU12	VC_1538_2	GCF_000012545.1	Not-determined
	*NC_008942.1_L102575	102575	cat2	pvOTU41	VC_1605_2	GCF_000015765.1	Not-determined
	*NC_009051.1_L84292	84292	cat2	pvOTU83	Singlton	GCF_000015825.1	Not-determined
	*NC_009135.1_L76349	76349	cat2	pvOTU92	VC_1511_8	GCF_000016125.1	Not-determined
	*NC_009135.1_L80671	80671	cat2	pvOTU89	VC_1512_0	GCF_000016125.1	Low-quality	40.77
	NC_009515.1_L92960	92960	cat1	pvOTU48	Singlton	GCF_000016525.1	High-quality	100
	*NC_009515.1_L99713	99713	cat2	pvOTU48	VC_632_0	GCF_000016525.1	High-quality	100
	*NC_009634.1_L96659	96659	cat2	pvOTU57	VC_1511_3	GCF_000017165.1	Not-determined
	*NC_009635.1_L99590	99590	cat2	pvOTU49	VC_1606_0	GCF_000017185.1	Not-determined
	*NC_009637.1_L91817	91817	cat2	pvOTU65	VC_1511_7	GCF_000017225.1	High-quality	100
	*NC_009975.1_L72851	72851	cat1	pvOTU96	VC_1511_4	GCF_000018485.1	Low-quality	45.82
	*NC_009975.1_L100003	100003	cat2	pvOTU45	VC_1511_6	GCF_000018485.1	Not-determined
	*NC_013156.1_L24559	24559	cat2	pvOTU121	VC_1510_0	GCF_000023985.1	Low-quality	20.81
	*NC_013407.1_L81331	81331	cat1	pvOTU87	VC_1509_0	GCF_000024625.1	Low-quality	22.94
	*NC_013790.1_L67321	67321	cat2	pvOTU98	VC_627_0	GCF_000024185.1	High-quality	100
	*NC_014222.1_L84921	84921	cat2	pvOTU81	Singlton	GCF_000006175.1	Medium-quality	56.41
	*NC_014253.1_L96860	96860	cat2	pvOTU56	Singlton	GCF_000196655.1	Not-determined
	*NC_014253.1_L72413	72413	cat2	pvOTU97	VC_1607_0	GCF_000196655.1	Not-determined
	*NC_014507.1_L22546	22546	cat2	pvOTU123	VC_1609_0	GCF_000147875.1	Low-quality	16.54
	*NC_015216.1_L104222	104222	cat2	pvOTU37	VC_1522_2	GCF_000191585.1	Not-determined
	*NC_015216.1_L116150	116150	cat2	pvOTU24	VC_1522_0	GCF_000191585.1	Not-determined
	*NC_015416.1_L10751	10751	cat2	pvOTU131	VC_1505_0	GCF_000204415.1	Medium-quality	70.96
	*NC_015416.1_L104309	104309	cat2	pvOTU35	Singlton	GCF_000204415.1	Not-determined
	*NC_015574.1_L95776	95776	cat2	pvOTU58	VC_1522_1	GCF_000214725.1	Medium-quality	65.31
	*NC_015574.1_L48648	48648	cat2	pvOTU103	VC_1485_0	GCF_000214725.1	Medium-quality	58.44
	*NC_015636.1_L83948	83948	cat2	pvOTU84	Singlton	GCF_000179575.2	Low-quality	28.77
	*NC_015847.1_L93645	93645	cat2	pvOTU62	VC_1511_1	GCF_000220645.1	Not-determined
	*NC_018227.2_L137349	137349	cat2	pvOTU8	VC_1605_0	GCF_000304355.2	Not-determined
	*NC_019943.1_L91476	91476	cat2	pvOTU67	Singlton	GCF_000327485.1	Not-determined
	*NC_019972.1_L104489	104489	cat2	pvOTU34	Singlton	GCF_000328665.1	Low-quality	30.76
	*NC_019972.1_L117425	117425	cat2	pvOTU22	Singlton	GCF_000328665.1	Not-determined
	*NC_019977.1_L75518	75518	cat1	pvOTU94	VC_644_0	GCF_000328665.1	Low-quality	45.79
	*NC_020913.1_L113520	113520	cat2	pvOTU28	Singlton	GCF_000300255.2	High-quality	100
	*NC_021353.1_L84388	84388	cat2	pvOTU82	VC_1553_0	GCF_000404225.1	Medium-quality	88.45
	*NC_021355.1_L85453	85453	cat2	pvOTU80	Singlton	GCF_000404165.1	Medium-quality	80.7
	NZ_AEKU01000001.1_L17875	17875	cat2	pvOTU125	Singlton	GCF_000189795.1	Low-quality	46.89
	NZ_AELL01000042.1_L17137	17137	cat2	pvOTU125	Singlton	GCF_000189815.1	Low-quality	44.96
	NZ_AELM01000043.1_L15468	15468	cat2	pvOTU125	Singlton	GCF_000189835.1	Low-quality	40.6
	*NZ_AELN01000030.1_L17907	17907	cat2	pvOTU125	VC_632_0	GCF_000189855.1	Low-quality	46.97
	NZ_AELO01000077.1_L12601	12601	cat2	pvOTU125	Singlton	GCF_000189875.1	Low-quality	33.07
	NZ_AELO01000078.1_L2892	2892	cat2	pvOTU48	Singlton	GCF_000189875.1	Low-quality	7.6
	NZ_AELP01000027.1_L17903	17903	cat2	pvOTU125	Singlton	GCF_000189895.1	Low-quality	46.97
	NZ_AELQ01000039.1_L40328	40328	cat2	pvOTU75	Singlton	GCF_000189915.1	High-quality	100
	NZ_AELR01000016.1_L18733	18733	cat2	pvOTU75	Singlton	GCF_000189935.1	Low-quality	46.76
	NZ_AELR01000039.1_L12520	12520	cat2	pvOTU75	Singlton	GCF_000189935.1	Low-quality	28.46
	NZ_AELS01000014.1_L83025	83025	cat1	pvOTU75	Singlton	GCF_000189955.1	Medium-quality	75.73
	*NZ_AELT01000015.1_L86417	86417	cat2	pvOTU75	VC_627_0	GCF_000189975.1	Low-quality	39.36
	NZ_AEMD01000049.1_L12425	12425	cat2	pvOTU125	Singlton	GCF_000190175.1	Low-quality	32.6
	*NZ_AP011526.1_L133947	133947	cat2	pvOTU9	VC_1511_5	GCF_000828535.1	Not-determined
	*NZ_AP011528.1_L102627	102627	cat2	pvOTU40	VC_1511_7	GCF_000828555.1	Not-determined
	*NZ_AP011528.1_L131715	131715	cat2	pvOTU10	VC_1511_5	GCF_000828555.1	Not-determined
	*NZ_APMM01000046.1_L6106	6106	cat2	pvOTU137	VC_714_0	GCF_000363885.1	Not-determined
	*NZ_AQXV01000044.1_L16464	16464	cat2	pvOTU127	Singlton	GCF_000376965.1	Not-determined
	*NZ_BAGX02000029.1_L24497	24497	cat2	pvOTU122	Singlton	GCF_000320505.1	Medium-quality	51.62
	*NZ_BBBD01000001.1_L50252	50252	cat2	pvOTU101	VC_663_0	GCF_001315885.1	Medium-quality	50.97
	*NZ_BBBD01000116.1_L5475	5475	cat2	pvOTU138	Singlton	GCF_001315885.1	Not-determined
	*NZ_BBBG01000005.1_L31839	31839	cat2	pvOTU114	VC_637_0	GCF_001315945.1	Low-quality	43.55
	*NZ_BCNW01000001.1_L121015	121015	cat2	pvOTU15	VC_1605_1	GCF_001571385.1	High-quality	100
	*NZ_BCNW01000001.1_L85858	85858	cat2	pvOTU78	VC_1609_0	GCF_001571385.1	Medium-quality	88.75
	*NZ_BFAX01000003.1_L123966	123966	cat2	pvOTU14	Singlton	GCF_004310395.1	Not-determined
	*NZ_CAAGSW010000005.1_L79002	79002	cat2	pvOTU91	Singlton	GCF_900774055.1	Low-quality	38.16
	NZ_CABLZR010000012.1_L19953	19953	cat2	pvOTU124	Singlton	GCF_902383895.1	Not-determined
	*NZ_CABMAB010000022.1_L45167	45167	cat2	pvOTU106	VC_633_0	GCF_902384065.1	Medium-quality	84.9
	*NZ_CABMAD010000010.1_L127512	127512	cat2	pvOTU11	VC_1604_0	GCF_902384055.1	Not-determined
	NZ_CABMLR010000012.1_L83778	83778	cat2	pvOTU85	Singlton	GCF_902387325.1	Not-determined
	*NZ_CAJE01000015.1_L19953	19953	cat2	pvOTU124	Singlton	GCF_000308215.1	Not-determined
	*NZ_CP006933.1_L102730	102730	cat2	pvOTU38	VC_1602_0	GCF_000762265.1	Medium-quality	72.4
	*NZ_CP006933.1_L86627	86627	cat1	pvOTU74	VC_627_1	GCF_000762265.1	Low-quality	30.93
	*NZ_CP009503.1_L109629	109629	cat2	pvOTU30	Singlton	GCF_000969965.1	Not-determined
	*NZ_CP009503.1_L118629	118629	cat2	pvOTU19	VC_1598_0	GCF_000969965.1	Medium-quality	72.17
	*NZ_CP009503.1_L82399	82399	cat2	pvOTU86	VC_1610_0	GCF_000969965.1	Not-determined
	*NZ_CP009504.1_L118425	118425	cat2	pvOTU20	VC_1598_0	GCF_000970005.1	Medium-quality	72.04
	*NZ_CP009504.1_L96921	96921	cat2	pvOTU55	Singlton	GCF_000970005.1	Medium-quality	86.16
	*NZ_CP009508.1_L94110	94110	cat1	pvOTU60	VC_648_0	GCF_000970145.1	Low-quality	27.69
	*NZ_CP009508.1_L102703	102703	cat2	pvOTU39	VC_1492_1	GCF_000970145.1	Low-quality	28.76
	*NZ_CP009508.1_L43002	43002	cat2	pvOTU108	VC_648_0	GCF_000970145.1	Medium-quality	51.07
	*NZ_CP009511.1_L113726	113726	cat2	pvOTU27	Singlton	GCF_000970185.1	Not-determined
	*NZ_CP009513.1_L162176	162176	cat2	pvOTU4	Singlton	GCF_000970225.1	Not-determined
	*NZ_CP009515.1_L124300	124300	cat2	pvOTU13	Singlton	GCF_000970265.1	Not-determined
	*NZ_CP009516.1_L76123	76123	cat2	pvOTU93	VC_648_0	GCF_000970285.1	Low-quality	46.54
	*NZ_CP009516.1_L86862	86862	cat2	pvOTU72	VC_1610_1	GCF_000970285.1	Medium-quality	61.08
	*NZ_CP009524.1_L98899	98899	cat2	pvOTU52	Singlton	GCF_000969945.1	Not-determined
	*NZ_CP010834.1_L40655	40655	cat2	pvOTU109	VC_1536_0	GCF_001548675.1	Low-quality	43.78
	*NZ_CP010834.1_L49546	49546	cat2	pvOTU102	VC_1536_0	GCF_001548675.1	Low-quality	48.96
	*NZ_CP010834.1_L85601	85601	cat2	pvOTU79	VC_1604_1	GCF_001548675.1	Not-determined
	*NZ_CP011266.1_L120529	120529	cat2	pvOTU17	Singlton	GCF_001477655.1	Low-quality	34.29
	*NZ_CP011266.1_L101121	101121	cat2	pvOTU43	VC_1604_1	GCF_001477655.1	Not-determined
	*NZ_CP011266.1_L62628	62628	cat2	pvOTU99	VC_1536_0	GCF_001477655.1	Low-quality	39.56
	*NZ_CP014213.1_L287360	287360	cat2	pvOTU1	VC_1538_1	GCF_003268005.1	Not-determined
	*NZ_CP014213.1_L161225	161225	cat2	pvOTU5	VC_1538_0	GCF_003268005.1	Low-quality	3.64
	*NZ_CP014265.1_L93208	93208	cat2	pvOTU63	VC_663_0	GCF_001563245.1	Low-quality	37.66
	NZ_CP017686.1_L113520	113520	cat2	pvOTU28	Singlton	GCF_003711245.1	High-quality	100
	*NZ_CP017766.1_L138640	138640	cat2	pvOTU7	VC_1602_1	GCF_002813655.1	Not-determined
	*NZ_CP017766.1_L85939	85939	cat2	pvOTU77	Singlton	GCF_002813655.1	Not-determined
	NZ_CP017767.1_L17322	17322	cat2	pvOTU77	Singlton	GCF_002813675.1	Low-quality	24.66
	*NZ_CP017803.1_L26108	26108	cat2	pvOTU119	Singlton	GCF_002813085.1	Low-quality	21.25
	*NZ_CP017803.1_L99510	99510	cat2	pvOTU50	Singlton	GCF_002813085.1	Not-determined
	*NZ_CP017881.1_L116593	116593	cat2	pvOTU23	VC_1600_0	GCF_002761295.1	Not-determined
	*NZ_CP017921.1_L101427	101427	cat2	pvOTU42	VC_1600_0	GCF_001889405.1	Not-determined
	NZ_CP020120.1_L102627	102627	cat2	pvOTU40	Singlton	GCF_003052125.1	Not-determined
	NZ_CP020120.1_L131715	131715	cat2	pvOTU10	Singlton	GCF_003052125.1	Not-determined
	*NZ_CP026606.1_L86094	86094	cat2	pvOTU76	VC_1511_11	GCF_002945325.1	Not-determined
	*NZ_CP029709.1_L114859	114859	cat2	pvOTU25	Singlton	GCF_005485005.1	Not-determined
	*NZ_CP043480.1_L120771	120771	cat2	pvOTU16	Singlton	GCF_009917665.1	Medium-quality	85.12
	*NZ_CP044013.1_L25265	25265	cat2	pvOTU120	VC_1516_0	GCF_009914355.1	Medium-quality	81.48
	*NZ_CP058215.1_L100333	100333	cat2	pvOTU44	VC_1617_0	GCF_013388255.1	Low-quality	29.54
	*NZ_FMID01000040.1_L10751	10751	cat2	pvOTU132	Singlton	GCF_900095385.1	Low-quality	5.21
	*NZ_FMID01000070.1_L5386	5386	cat1	pvOTU139	VC_1395_0	GCF_900095385.1	Medium-quality	88.27
	NZ_FNMU01000001.1_L109226	109226	cat2	pvOTU31	Singlton	GCF_900106905.1	Not-determined
	*NZ_FOAK01000003.1_L89068	89068	cat2	pvOTU70	Singlton	GCF_900109595.1	Low-quality	42.29
	NZ_FOAK01000003.1_L79266	79266	cat1	pvOTU70	Singlton	GCF_900109595.1	Low-quality	40.62
	*NZ_FOUJ01000009.1_L30594	30594	cat2	pvOTU117	VC_644_0	GCF_900114835.1	Low-quality	10
	*NZ_FOUJ01000011.1_L11317	11317	cat2	pvOTU130	Singlton	GCF_900114835.1	Low-quality	23.32
	NZ_FOUJ01000012.1_L9885	9885	cat2	pvOTU130	Singlton	GCF_900114835.1	Low-quality	19.84
	*NZ_FPAO01000008.1_L32585	32585	cat2	pvOTU113	VC_644_0	GCF_900116525.1	Low-quality	44.45
	NZ_JABBYL010000036.1_L6546	6546	cat2	pvOTU77	Singlton	GCF_012933645.1	Low-quality	9.32
	*NZ_JACDUH010000003.1_L86729	86729	cat1	pvOTU73	Singlton	GCF_013761045.1	Low-quality	42.93
	*NZ_JACDUJ010000001.1_L92241	92241	cat2	pvOTU64	Singlton	GCF_013761105.1	Medium-quality	81.9
	*NZ_JACDUJ010000001.1_L87851	87851	cat2	pvOTU71	VC_1511_9	GCF_013761105.1	Not-determined
	NZ_JACDUN010000001.1_L81468	81468	cat2	pvOTU68	Singlton	GCF_013761165.1	Not-determined
	*NZ_JACDUN010000001.1_L90136	90136	cat2	pvOTU68	VC_1511_11	GCF_013761165.1	Not-determined
	*NZ_JACDUN010000001.1_L118165	118165	cat2	pvOTU21	VC_1511_0	GCF_013761165.1	Low-quality	38.89
	*NZ_JACDUN010000001.1_L79913	79913	cat1	pvOTU90	VC_1511_0	GCF_013761165.1	Low-quality	38.27
	*NZ_JACDUO010000001.1_L89328	89328	cat2	pvOTU69	VC_1511_1	GCF_013761225.1	Not-determined
	*NZ_JACHED010000001.1_L91477	91477	cat2	pvOTU66	VC_1511_2	GCF_014207315.1	Not-determined
	*NZ_JACHIQ010000002.1_L99961	99961	cat2	pvOTU46	VC_1511_10	GCF_014203295.1	Medium-quality	50.21
	*NZ_JJPA01000071.1_L56053	56053	cat2	pvOTU100	VC_642_3	GCF_000979495.1	Medium-quality	74.8
	*NZ_JJPO01000127.1_L31000	31000	cat2	pvOTU116	Singlton	GCF_000979015.1	Low-quality	46.38
	NZ_JJPT01000142.1_L6956	6956	cat2	pvOTU4	Singlton	GCF_000979755.1	Low-quality	5.52
	*NZ_JJQO01000230.1_L3104	3104	cat2	pvOTU140	Singlton	GCF_000979205.1	Low-quality	6.23
	*NZ_JMIY01000001.1_L16222	16222	cat2	pvOTU128	Singlton	GCF_000685155.1	Low-quality	7.92
	*NZ_JMIY01000005.1_L37735	37735	cat2	pvOTU111	Singlton	GCF_000685155.1	Low-quality	41.13
	*NZ_JQLY01000001.1_L253025	253025	cat2	pvOTU2	VC_1522_3	GCF_000744455.1	High-quality	100
	*NZ_JRHO01000009.1_L99935	99935	cat2	pvOTU47	VC_1617_0	GCF_000765475.1	Not-determined
	*NZ_JXMW01000010.1_L45291	45291	cat2	pvOTU105	VC_666_0	GCF_002072215.1	Low-quality	46.5
	*NZ_LHQS01000002.1_L98022	98022	cat2	pvOTU53	VC_1619_0	GCF_004102725.1	Not-determined
	*NZ_LHQS01000002.1_L95639	95639	cat2	pvOTU59	VC_1609_0	GCF_004102725.1	Not-determined
	*NZ_LMVM01000002.1_L114667	114667	cat2	pvOTU26	VC_663_1	GCF_002287175.1	Low-quality	49.42
	NZ_LMVN01000002.1_L55858	55858	cat2	pvOTU54	Singlton	GCF_002287195.1	High-quality	94.46
	NZ_LMVN01000011.1_L185680	185680	cat2	pvOTU3	Singlton	GCF_002287195.1	Medium-quality	59.25
	*NZ_LN734822.1_L108268	108268	cat2	pvOTU32	VC_1602_0	GCF_001458655.1	Not-determined
	NZ_LR698974.1_L84388	84388	cat2	pvOTU82	Singlton	GCF_902383905.1	Medium-quality	88.45
	NZ_LR698975.1_L124408	124408	cat2	pvOTU12	Singlton	GCF_902384015.1	Not-determined
	NZ_LR699000.1_L113520	113520	cat2	pvOTU28	Singlton	GCF_902387285.1	High-quality	100
	*NZ_LWMS01000031.1_L191110	191110	cat2	pvOTU3	VC_627_2	GCF_003149675.1	High-quality	100
	*NZ_LWMS01000044.1_L97140	97140	cat2	pvOTU54	VC_1537_0	GCF_003149675.1	Low-quality	32.38
	*NZ_LWMT01000004.1_L9300	9300	cat2	pvOTU134	Singlton	GCF_001639265.1	Low-quality	24.02
	*NZ_LWMT01000016.1_L30376	30376	cat2	pvOTU118	Singlton	GCF_001639265.1	Low-quality	24.18
	*NZ_LWMT01000036.1_L6970	6970	cat2	pvOTU136	Singlton	GCF_001639265.1	Not-determined
	NZ_LWMU01000092.1_L36612	36612	cat2	pvOTU106	Singlton	GCF_001639275.1	Medium-quality	68.82
	*NZ_LWMW01000088.1_L44161	44161	cat2	pvOTU107	VC_666_0	GCF_001639285.1	Medium-quality	55.86
	NZ_LZPL01000015.1_L14142	14142	cat2	pvOTU104	Singlton	GCF_001729385.1	Low-quality	21.16
	NZ_LZPM01000009.1_L76242	76242	cat2	pvOTU26	Singlton	GCF_001729285.1	High-quality	100
	NZ_MAIE01000003.1_L6896	6896	cat2	pvOTU48	Singlton	GCF_001729455.1	Low-quality	18.13
	NZ_MAIE01000104.1_L20065	20065	cat2	pvOTU48	Singlton	GCF_001729455.1	Medium-quality	52.69
	*NZ_MBKP01000005.1_L81064	81064	cat1	pvOTU88	Singlton	GCF_002243045.1	Low-quality	48.13
	*NZ_MRCT01000063.1_L10435	10435	cat2	pvOTU133	Singlton	GCF_002208625.1	Not-determined
	*NZ_MZGS01000028.1_L93706	93706	cat2	pvOTU61	VC_1536_0	GCF_003111625.1	Medium-quality	66.73
	*NZ_NQLD01000012.1_L83778	83778	cat2	pvOTU85	VC_1604_0	GCF_002252585.1	Not-determined
	*NZ_PGGK01000001.1_L15420	15420	cat2	pvOTU129	VC_1547_0	GCF_004745425.1	Low-quality	29.7
	*NZ_PGGK01000016.1_L9243	9243	cat2	pvOTU135	VC_1547_0	GCF_004745425.1	Low-quality	20
	*NZ_QGMZ01000015.1_L34803	34803	cat2	pvOTU112	VC_654_0	GCF_003173335.1	Low-quality	46.94
	*NZ_QGMZ01000019.1_L17747	17747	cat2	pvOTU126	Singlton	GCF_003173335.1	Low-quality	26.23
	*NZ_RJJG01000001.1_L109226	109226	cat2	pvOTU31	VC_1546_0	GCF_003722055.1	Not-determined
	*NZ_RKRG01000002.1_L47868	47868	cat2	pvOTU104	VC_1536_0	GCF_003814835.1	Medium-quality	71.61
	*NZ_SMMS01000001.1_L99140	99140	cat2	pvOTU51	VC_1546_1	GCF_004340645.1	Not-determined
	*NZ_VIAQ01000015.1_L38445	38445	cat2	pvOTU110	VC_644_0	GCF_006546655.1	Low-quality	22.66
	*The representative sequences of vOTUs.

## Sheet: SupplTable7
	Supplemental Table 6 The genomic information of 301 methanogen and methanotrophic archaea.
	Assembly	Completeness	Scaffold number	Prophage number	Taxonomy	Strain
	GCF_000191585.1	Complete	1	2	Archaea;Euryarchaeota;Methanobacteria; Methanobacteriales; Methanobacteriaceae; Methanobacterium	Methanobacterium lacus
	GCF_000214725.1	Complete	1	2	Archaea;Euryarchaeota;Methanobacteria; Methanobacteriales; Methanobacteriaceae; Methanobacterium	Methanobacterium paludis
	GCF_000302455.1	Draft	28	0	Archaea;Euryarchaeota;Methanobacteria; Methanobacteriales; Methanobacteriaceae; Methanobacterium	Methanobacterium formicicum DSM 3637
	GCF_000499765.1	Complete	1	0	Archaea;Euryarchaeota;Methanobacteria; Methanobacteriales; Methanobacteriaceae; Methanobacterium	Methanobacterium sp. MB1
	GCF_000744455.1	Complete	1	1	Archaea;Euryarchaeota;Methanobacteria; Methanobacteriales; Methanobacteriaceae; Methanobacterium	Methanobacterium sp. SMA-27
	GCF_000762265.1	Complete	1	2	Archaea;Euryarchaeota;Methanobacteria; Methanobacteriales; Methanobacteriaceae; Methanobacterium	Methanobacterium formicicum BRM9
	GCF_001458655.1	Complete	1	1	Archaea;Euryarchaeota;Methanobacteria; Methanobacteriales; Methanobacteriaceae; Methanobacterium	Methanobacterium formicicum Mb9
	GCF_001729285.1	Draft	70	1	Archaea;Euryarchaeota;Methanobacteria; Methanobacteriales; Methanobacteriaceae; Methanobacterium	Methanobacterium sp. A39
	GCF_002287175.1	Draft	41	1	Archaea;Euryarchaeota;Methanobacteria; Methanobacteriales; Methanobacteriaceae; Methanobacterium	Methanobacterium bryantii M.o.H.
	GCF_002813655.1	Complete	1	2	Archaea;Euryarchaeota;Methanobacteria; Methanobacteriales; Methanobacteriaceae; Methanobacterium	Methanobacterium subterraneum MO-MB1
	GCF_002813675.1	Complete	1	1	Archaea;Euryarchaeota;Methanobacteria; Methanobacteriales; Methanobacteriaceae; Methanobacterium	Methanobacterium sp. MZ-A1
	GCF_002813695.1	Complete	1	0	Archaea;Euryarchaeota;Methanobacteria; Methanobacteriales; Methanobacteriaceae; Methanobacterium	Methanobacterium subterraneum A8p
	GCF_012933645.1	Draft	40	1	Archaea;Euryarchaeota;Methanobacteria; Methanobacteriales; Methanobacteriaceae; Methanobacterium	Methanobacterium subterraneum HO_2020
	GCF_900095295.1	Complete	2	0	Archaea;Euryarchaeota;Methanobacteria; Methanobacteriales; Methanobacteriaceae; Methanobacterium	Methanobacterium congolense Buetzberg
	GCF_000016525.1	Complete	1	2	Archaea;Euryarchaeota;Methanobacteria; Methanobacteriales; Methanobacteriaceae; Methanobrevibacter	Methanobrevibacter smithii ATCC 35061
	GCF_000024185.1	Complete	1	1	Archaea;Euryarchaeota;Methanobacteria; Methanobacteriales; Methanobacteriaceae; Methanobrevibacter	Methanobrevibacter ruminantium M1
	GCF_000189795.1	Draft	44	1	Archaea;Euryarchaeota;Methanobacteria; Methanobacteriales; Methanobacteriaceae; Methanobrevibacter	Methanobrevibacter smithii TS145A
	GCF_000189815.1	Draft	54	1	Archaea;Euryarchaeota;Methanobacteria; Methanobacteriales; Methanobacteriaceae; Methanobrevibacter	Methanobrevibacter smithii TS145B
	GCF_000189835.1	Draft	66	1	Archaea;Euryarchaeota;Methanobacteria; Methanobacteriales; Methanobacteriaceae; Methanobrevibacter	Methanobrevibacter smithii TS146A
	GCF_000189855.1	Draft	43	1	Archaea;Euryarchaeota;Methanobacteria; Methanobacteriales; Methanobacteriaceae; Methanobrevibacter	Methanobrevibacter smithii TS146B
	GCF_000189875.1	Draft	102	2	Archaea;Euryarchaeota;Methanobacteria; Methanobacteriales; Methanobacteriaceae; Methanobrevibacter	Methanobrevibacter smithii TS146C
	GCF_000189895.1	Draft	33	1	Archaea;Euryarchaeota;Methanobacteria; Methanobacteriales; Methanobacteriaceae; Methanobrevibacter	Methanobrevibacter smithii TS146D
	GCF_000189915.1	Draft	64	1	Archaea;Euryarchaeota;Methanobacteria; Methanobacteriales; Methanobacteriaceae; Methanobrevibacter	Methanobrevibacter smithii TS146E
	GCF_000189935.1	Draft	61	2	Archaea;Euryarchaeota;Methanobacteria; Methanobacteriales; Methanobacteriaceae; Methanobrevibacter	Methanobrevibacter smithii TS147A
	GCF_000189955.1	Draft	40	1	Archaea;Euryarchaeota;Methanobacteria; Methanobacteriales; Methanobacteriaceae; Methanobrevibacter	Methanobrevibacter smithii TS147B
	GCF_000189975.1	Draft	40	1	Archaea;Euryarchaeota;Methanobacteria; Methanobacteriales; Methanobacteriaceae; Methanobrevibacter	Methanobrevibacter smithii TS147C
	GCF_000189995.1	Draft	47	0	Archaea;Euryarchaeota;Methanobacteria; Methanobacteriales; Methanobacteriaceae; Methanobrevibacter	Methanobrevibacter smithii TS94A
	GCF_000190015.1	Draft	58	0	Archaea;Euryarchaeota;Methanobacteria; Methanobacteriales; Methanobacteriaceae; Methanobrevibacter	Methanobrevibacter smithii TS94B
	GCF_000190035.1	Draft	50	0	Archaea;Euryarchaeota;Methanobacteria; Methanobacteriales; Methanobacteriaceae; Methanobrevibacter	Methanobrevibacter smithii TS94C
	GCF_000190055.1	Draft	56	0	Archaea;Euryarchaeota;Methanobacteria; Methanobacteriales; Methanobacteriaceae; Methanobrevibacter	Methanobrevibacter smithii TS95A
	GCF_000190075.1	Draft	44	0	Archaea;Euryarchaeota;Methanobacteria; Methanobacteriales; Methanobacteriaceae; Methanobrevibacter	Methanobrevibacter smithii TS95B
	GCF_000190095.1	Draft	37	0	Archaea;Euryarchaeota;Methanobacteria; Methanobacteriales; Methanobacteriaceae; Methanobrevibacter	Methanobrevibacter smithii TS95C
	GCF_000190115.1	Draft	58	0	Archaea;Euryarchaeota;Methanobacteria; Methanobacteriales; Methanobacteriaceae; Methanobrevibacter	Methanobrevibacter smithii TS95D
	GCF_000190135.1	Draft	47	0	Archaea;Euryarchaeota;Methanobacteria; Methanobacteriales; Methanobacteriaceae; Methanobrevibacter	Methanobrevibacter smithii TS96A
	GCF_000190155.1	Draft	45	0	Archaea;Euryarchaeota;Methanobacteria; Methanobacteriales; Methanobacteriaceae; Methanobrevibacter	Methanobrevibacter smithii TS96B
	GCF_000190175.1	Draft	108	1	Archaea;Euryarchaeota;Methanobacteria; Methanobacteriales; Methanobacteriaceae; Methanobrevibacter	Methanobrevibacter smithii TS96C
	GCF_000320505.1	Draft	54	1	Archaea;Euryarchaeota;Methanobacteria; Methanobacteriales; Methanobacteriaceae; Methanobrevibacter	Methanobrevibacter boviskoreani JH1
	GCF_000404165.1	Complete	1	1	Archaea;Euryarchaeota;Methanobacteria; Methanobacteriales; Methanobacteriaceae; Methanobrevibacter	Methanobrevibacter sp. AbM4
	GCF_000824705.1	Draft	87	0	Archaea;Euryarchaeota;Methanobacteria; Methanobacteriales; Methanobacteriaceae; Methanobrevibacter	Methanobrevibacter smithii ACE6
	GCF_001315885.1	Draft	629	2	Archaea;Euryarchaeota;Methanobacteria; Methanobacteriales; Methanobacteriaceae; Methanobrevibacter	Methanobrevibacter arboriphilus JCM 9315
	GCF_001477655.1	Complete	1	3	Archaea;Euryarchaeota;Methanobacteria; Methanobacteriales; Methanobacteriaceae; Methanobrevibacter	Methanobrevibacter millerae SM9
	GCF_001548675.1	Complete	1	3	Archaea;Euryarchaeota;Methanobacteria; Methanobacteriales; Methanobacteriaceae; Methanobrevibacter	Methanobrevibacter sp. YE315
	GCF_001563245.1	Complete	1	1	Archaea;Euryarchaeota;Methanobacteria; Methanobacteriales; Methanobacteriaceae; Methanobrevibacter	Methanobrevibacter olleyae YLM1
	GCF_001639265.1	Draft	295	3	Archaea;Euryarchaeota;Methanobacteria; Methanobacteriales; Methanobacteriaceae; Methanobrevibacter	Methanobrevibacter filiformis DSM 11501
	GCF_001639275.1	Draft	136	1	Archaea;Euryarchaeota;Methanobacteria; Methanobacteriales; Methanobacteriaceae; Methanobrevibacter	Methanobrevibacter oralis DSM 7256
	GCF_001639285.1	Draft	169	1	Archaea;Euryarchaeota;Methanobacteria; Methanobacteriales; Methanobacteriaceae; Methanobrevibacter	Methanobrevibacter cuticularis DSM 11139
	GCF_001639295.1	Draft	232	0	Archaea;Euryarchaeota;Methanobacteria; Methanobacteriales; Methanobacteriaceae; Methanobrevibacter	Methanobrevibacter curvatus DSM 11111
	GCF_001729385.1	Draft	58	1	Archaea;Euryarchaeota;Methanobacteria; Methanobacteriales; Methanobacteriaceae; Methanobrevibacter	Methanobrevibacter sp. A27
	GCF_001729455.1	Draft	112	2	Archaea;Euryarchaeota;Methanobacteria; Methanobacteriales; Methanobacteriaceae; Methanobrevibacter	Methanobrevibacter sp. A54
	GCF_002072215.1	Draft	40	1	Archaea;Euryarchaeota;Methanobacteria; Methanobacteriales; Methanobacteriaceae; Methanobrevibacter	Methanobrevibacter arboriphilus JCM 13429
	GCF_002208625.1	Draft	300	1	Archaea;Euryarchaeota;Methanobacteria; Methanobacteriales; Methanobacteriaceae; Methanobrevibacter	Methanobrevibacter sp. 87.7
	GCF_002252585.1	Draft	16	1	Archaea;Euryarchaeota;Methanobacteria; Methanobacteriales; Methanobacteriaceae; Methanobrevibacter	Methanobrevibacter smithii WWM1085
	GCF_002813085.1	Complete	1	2	Archaea;Euryarchaeota;Methanobacteria; Methanobacteriales; Methanobacteriaceae; Methanobrevibacter	Methanobrevibacter smithii KB11
	GCF_003111605.1	Draft	12	0	Archaea;Euryarchaeota;Methanobacteria; Methanobacteriales; Methanobacteriaceae; Methanobrevibacter	Methanobrevibacter woesei DSM 11979
	GCF_003111625.1	Draft	43	1	Archaea;Euryarchaeota;Methanobacteria; Methanobacteriales; Methanobacteriaceae; Methanobrevibacter	Methanobrevibacter thaueri DSM 11995
	GCF_003814835.1	Draft	6	1	Archaea;Euryarchaeota;Methanobacteria; Methanobacteriales; Methanobacteriaceae; Methanobrevibacter	Methanobrevibacter gottschalkii DSM 11977
	GCF_900103415.1	Draft	48	0	Archaea;Euryarchaeota;Methanobacteria; Methanobacteriales; Methanobacteriaceae; Methanobrevibacter	Methanobrevibacter millerae DSM 16643
	GCF_900109595.1	Draft	20	2	Archaea;Euryarchaeota;Methanobacteria; Methanobacteriales; Methanobacteriaceae; Methanobrevibacter	Methanobrevibacter gottschalkii DSM 11978
	GCF_900114585.1	Draft	49	0	Archaea;Euryarchaeota;Methanobacteria; Methanobacteriales; Methanobacteriaceae; Methanobrevibacter	Methanobrevibacter olleyae DSM 16632
	GCF_900650605.1	Draft	11	0	Archaea;Euryarchaeota;Methanobacteria; Methanobacteriales; Methanobacteriaceae; Methanobrevibacter	Methanobrevibacter smithii C2
	GCF_901111125.1	Draft	27	0	Archaea;Euryarchaeota;Methanobacteria; Methanobacteriales; Methanobacteriaceae; Methanobrevibacter	Methanobrevibacter smithii PRJEB32190
	GCF_902384055.1	Draft	10	1	Archaea;Euryarchaeota;Methanobacteria; Methanobacteriales; Methanobacteriaceae; Methanobrevibacter	Methanobrevibacter smithii MGYG-HGUT-02163
	GCF_902384065.1	Draft	60	1	Archaea;Euryarchaeota;Methanobacteria; Methanobacteriales; Methanobacteriaceae; Methanobrevibacter	Methanobrevibacter oralis MGYG-HGUT-02162
	GCF_902387325.1	Draft	16	1	Archaea;Euryarchaeota;Methanobacteria; Methanobacteriales; Methanobacteriaceae; Methanobrevibacter	Methanobrevibacter smithii MGYG-HGUT-02446
	GCF_000012545.1	Complete	1	1	Archaea;Euryarchaeota;Methanobacteria; Methanobacteriales; Methanobacteriaceae; Methanosphaera	Methanosphaera stadtmanae DSM 3091
	GCF_001729395.1	Draft	167	0	Archaea;Euryarchaeota;Methanobacteria; Methanobacteriales; Methanobacteriaceae; Methanosphaera	Methanosphaera sp. A6
	GCF_001729965.1	Draft	37	0	Archaea;Euryarchaeota;Methanobacteria; Methanobacteriales; Methanobacteriaceae; Methanosphaera	Methanosphaera sp. WGK6
	GCF_002287195.1	Draft	29	2	Archaea;Euryarchaeota;Methanobacteria; Methanobacteriales; Methanobacteriaceae; Methanosphaera	Methanosphaera cuniculi 1R-7
	GCF_003149675.1	Draft	48	2	Archaea;Euryarchaeota;Methanobacteria; Methanobacteriales; Methanobacteriaceae; Methanosphaera	Methanosphaera cuniculi DSM 4103
	GCF_003265405.1	Draft	130	0	Archaea;Euryarchaeota;Methanobacteria; Methanobacteriales; Methanobacteriaceae; Methanosphaera	Methanosphaera stadtmanae PA5
	GCF_003268005.1	Complete	1	2	Archaea;Euryarchaeota;Methanobacteria; Methanobacteriales; Methanobacteriaceae; Methanosphaera	Methanosphaera sp. BMS
	GCF_902384015.1	Complete	1	1	Archaea;Euryarchaeota;Methanobacteria; Methanobacteriales; Methanobacteriaceae; Methanosphaera	Methanosphaera stadtmanae MGYG-HGUT-02164
	GCF_000008645.1	Complete	1	0	Archaea;Euryarchaeota;Methanobacteria; Methanobacteriales; Methanobacteriaceae; Methanothermobacter	Methanothermobacter thermautotrophicus str. Delta H
	GCF_000145295.1	Complete	2	0	Archaea;Euryarchaeota;Methanobacteria; Methanobacteriales; Methanobacteriaceae; Methanothermobacter	Methanothermobacter marburgensis str. Marburg
	GCF_000828575.1	Complete	2	0	Archaea;Euryarchaeota;Methanobacteria; Methanobacteriales; Methanobacteriaceae; Methanothermobacter	Methanothermobacter sp. CaT2
	GCF_003264935.1	Draft	20	0	Archaea;Euryarchaeota;Methanobacteria; Methanobacteriales; Methanobacteriaceae; Methanothermobacter	Methanothermobacter tenebrarum MCM B 1447
	GCF_003385755.1	Draft	5	0	Archaea;Euryarchaeota;Methanobacteria; Methanobacteriales; Methanobacteriaceae; Methanothermobacter	Methanothermobacter defluvii DSM 7466
	GCF_008033705.1	Complete	1	0	Archaea;Euryarchaeota;Methanobacteria; Methanobacteriales; Methanobacteriaceae; Methanothermobacter	Methanothermobacter sp. KEPCO-1
	GCF_009914355.1	Complete	1	1	Archaea;Euryarchaeota;Methanobacteria; Methanobacteriales; Methanobacteriaceae; Methanothermobacter	Methanothermobacter sp. THM-1
	GCF_009917665.1	Complete	1	1	Archaea;Euryarchaeota;Methanobacteria; Methanobacteriales; Methanobacteriaceae; Methanothermobacter	Methanothermobacter sp. THM-2
	GCF_014889545.1	Draft	7	0	Archaea;Euryarchaeota;Methanobacteria; Methanobacteriales; Methanobacteriaceae; Methanothermobacter	Methanothermobacter thermautotrophicus WHS
	GCF_000166095.1	Complete	1	0	Archaea;Euryarchaeota;Methanobacteria; Methanobacteriales; Methanothermaceae; Methanothermus	Methanothermus fervidus DSM 2088
	GCF_000023985.1	Complete	2	1	Archaea;Euryarchaeota;Methanococci; Methanococcales; Methanocaldococcaceae; Methanocaldococcus	Methanocaldococcus fervens AG86
	GCF_000024625.1	Complete	3	1	Archaea;Euryarchaeota;Methanococci; Methanococcales; Methanocaldococcaceae; Methanocaldococcus	Methanocaldococcus vulcanius M7
	GCF_000025525.1	Complete	2	0	Archaea;Euryarchaeota;Methanococci; Methanococcales; Methanocaldococcaceae; Methanocaldococcus	Methanocaldococcus sp. FS406-22
	GCF_000091665.1	Complete	3	1	Archaea;Euryarchaeota;Methanococci; Methanococcales; Methanocaldococcaceae; Methanocaldococcus	Methanocaldococcus jannaschii DSM 2661
	GCF_000092305.1	Complete	1	0	Archaea;Euryarchaeota;Methanococci; Methanococcales; Methanocaldococcaceae; Methanocaldococcus	Methanocaldococcus infernus ME
	GCF_000363885.1	Draft	81	1	Archaea;Euryarchaeota;Methanococci; Methanococcales; Methanocaldococcaceae; Methanocaldococcus	Methanocaldococcus villosus KIN24-T80
	GCF_000371805.1	Complete	2	0	Archaea;Euryarchaeota;Methanococci; Methanococcales; Methanocaldococcaceae; Methanocaldococcus	Methanocaldococcus villosus KIN24-T80
	GCF_000739065.1	Complete	1	0	Archaea;Euryarchaeota;Methanococci; Methanococcales; Methanocaldococcaceae; Methanocaldococcus	Methanocaldococcus bathoardescens JH146
	GCF_000214415.1	Complete	1	0	Archaea;Euryarchaeota;Methanococci; Methanococcales; Methanocaldococcaceae; Methanotorris	Methanotorris igneus Kol 5
	GCF_000243455.1	Draft	121	0	Archaea;Euryarchaeota;Methanococci; Methanococcales; Methanocaldococcaceae; Methanotorris	Methanotorris formicicus Mc-S-70
	GCF_000006175.1	Complete	1	1	Archaea;Euryarchaeota;Methanococci; Methanococcales; Methanococcaceae; Methanococcus	Methanococcus voltae A3
	GCF_000011585.1	Complete	1	2	Archaea;Euryarchaeota;Methanococci; Methanococcales; Methanococcaceae; Methanococcus	Methanococcus maripaludis S2
	GCF_000016125.1	Complete	2	2	Archaea;Euryarchaeota;Methanococci; Methanococcales; Methanococcaceae; Methanococcus	Methanococcus maripaludis C5
	GCF_000017165.1	Complete	1	1	Archaea;Euryarchaeota;Methanococci; Methanococcales; Methanococcaceae; Methanococcus	Methanococcus vannielii SB
	GCF_000017185.1	Complete	1	1	Archaea;Euryarchaeota;Methanococci; Methanococcales; Methanococcaceae; Methanococcus	Methanococcus aeolicus Nankai-3
	GCF_000017225.1	Complete	1	1	Archaea;Euryarchaeota;Methanococci; Methanococcales; Methanococcaceae; Methanococcus	Methanococcus maripaludis C7
	GCF_000018485.1	Complete	1	2	Archaea;Euryarchaeota;Methanococci; Methanococcales; Methanococcaceae; Methanococcus	Methanococcus maripaludis C6
	GCF_000220645.1	Complete	1	1	Archaea;Euryarchaeota;Methanococci; Methanococcales; Methanococcaceae; Methanococcus	Methanococcus maripaludis X1
	GCF_000828535.1	Complete	2	1	Archaea;Euryarchaeota;Methanococci; Methanococcales; Methanococcaceae; Methanococcus	Methanococcus maripaludis KA1
	GCF_000828555.1	Complete	1	2	Archaea;Euryarchaeota;Methanococci; Methanococcales; Methanococcaceae; Methanococcus	Methanococcus maripaludis OS7
	GCF_002945325.1	Complete	1	1	Archaea;Euryarchaeota;Methanococci; Methanococcales; Methanococcaceae; Methanococcus	Methanococcus maripaludis DSM 2067
	GCF_003052125.1	Complete	1	2	Archaea;Euryarchaeota;Methanococci; Methanococcales; Methanococcaceae; Methanococcus	Methanococcus maripaludis OS7mut1
	GCF_013760955.1	Draft	7	0	Archaea;Euryarchaeota;Methanococci; Methanococcales; Methanococcaceae; Methanococcus	Methanococcus maripaludis C8
	GCF_013761045.1	Draft	7	1	Archaea;Euryarchaeota;Methanococci; Methanococcales; Methanococcaceae; Methanococcus	Methanococcus maripaludis A1
	GCF_013761055.1	Draft	5	0	Archaea;Euryarchaeota;Methanococci; Methanococcales; Methanococcaceae; Methanococcus	Methanococcus maripaludis A4
	GCF_013761085.1	Draft	9	0	Archaea;Euryarchaeota;Methanococci; Methanococcales; Methanococcaceae; Methanococcus	Methanococcus maripaludis C9
	GCF_013761105.1	Complete	3	2	Archaea;Euryarchaeota;Methanococci; Methanococcales; Methanococcaceae; Methanococcus	Methanococcus maripaludis A5
	GCF_013761135.1	Draft	7	0	Archaea;Euryarchaeota;Methanococci; Methanococcales; Methanococcaceae; Methanococcus	Methanococcus maripaludis S1
	GCF_013761165.1	Draft	3	4	Archaea;Euryarchaeota;Methanococci; Methanococcales; Methanococcaceae; Methanococcus	Methanococcus maripaludis C12
	GCF_013761205.1	Draft	5	0	Archaea;Euryarchaeota;Methanococci; Methanococcales; Methanococcaceae; Methanococcus	Methanococcus maripaludis C14
	GCF_013761225.1	Draft	6	1	Archaea;Euryarchaeota;Methanococci; Methanococcales; Methanococcaceae; Methanococcus	Methanococcus maripaludis C13
	GCF_014203295.1	Draft	5	1	Archaea;Euryarchaeota;Methanococci; Methanococcales; Methanococcaceae; Methanococcus	Methanococcus maripaludis DSM 7078
	GCF_014207315.1	Draft	14	1	Archaea;Euryarchaeota;Methanococci; Methanococcales; Methanococcaceae; Methanococcus	Methanococcus maripaludis D1
	GCF_014207325.1	Draft	15	0	Archaea;Euryarchaeota;Methanococci; Methanococcales; Methanococcaceae; Methanococcus	Methanococcus maripaludis C11
	GCF_000179575.2	Complete	2	1	Archaea;Euryarchaeota;Methanococci; Methanococcales; Methanococcaceae; Methanothermococcus	Methanothermococcus okinawensis IH1
	GCF_000376965.1	Draft	55	1	Archaea;Euryarchaeota;Methanococci; Methanococcales; Methanococcaceae; Methanothermococcus	Methanothermococcus thermolithotrophicus DSM 2095
	GCF_003351865.1	Complete	1	0	Archaea;Euryarchaeota;Methanococci; Methanococcales; unclassified Methanococcales; Methanofervidicoccus	Methanofervidicoccus sp. A16
	GCF_004310395.1	Draft	5	1	Archaea;Euryarchaeota;Methanococci; Methanococcales; unclassified Methanococcales; Methanofervidicoccus	Methanofervidicoccus abyssi HHB
	GCF_000011005.1	Complete	1	0	Archaea;Euryarchaeota;Methanomicrobia; Methanocellales; Methanocellaceae; Methanocella	Methanocella paludicola SANAE
	GCF_000063445.1	Complete	1	0	Archaea;Euryarchaeota;Methanomicrobia; Methanocellales; Methanocellaceae; Methanocella	Methanocella arvoryzae MRE50
	GCF_000251105.1	Complete	1	0	Archaea;Euryarchaeota;Methanomicrobia; Methanocellales; Methanocellaceae; Methanocella	Methanocella conradii HZ254
	GCF_902810565.1	Draft	55	0	Archaea;Euryarchaeota;Methanomicrobia; Methanocellales; Methanocellaceae; Methanocella	Methanocella conradii 1
	GCF_000015765.1	Complete	1	1	Archaea;Euryarchaeota;Methanomicrobia; Methanomicrobiales; Methanocorpusculaceae; Methanocorpusculum	Methanocorpusculum labreanum Z
	GCF_002287215.1	Draft	47	0	Archaea;Euryarchaeota;Methanomicrobia; Methanomicrobiales; Methanocorpusculaceae; Methanocorpusculum	Methanocorpusculum parvum XII
	GCF_012062385.1	Draft	87	0	Archaea;Euryarchaeota;Methanomicrobia; Methanomicrobiales; Methanocorpusculaceae; Methanocorpusculum	Methanocorpusculum sp. GPch4
	GCF_000015825.1	Complete	1	1	Archaea;Euryarchaeota;Methanomicrobia; Methanomicrobiales; Methanomicrobiaceae; Methanoculleus	Methanoculleus marisnigri JR1
	GCF_000304355.2	Complete	1	1	Archaea;Euryarchaeota;Methanomicrobia; Methanomicrobiales; Methanomicrobiaceae; Methanoculleus	Methanoculleus bourgensis MS2
	GCF_000691865.1	Draft	306	0	Archaea;Euryarchaeota;Methanomicrobia; Methanomicrobiales; Methanomicrobiaceae; Methanoculleus	Methanoculleus sp. MH98A c1
	GCF_001017125.1	Draft	15	0	Archaea;Euryarchaeota;Methanomicrobia; Methanomicrobiales; Methanomicrobiaceae; Methanoculleus	Methanoculleus sediminis S3Fa
	GCF_001571405.1	Draft	23	0	Archaea;Euryarchaeota;Methanomicrobia; Methanomicrobiales; Methanomicrobiaceae; Methanoculleus	Methanoculleus thermophilus CR-1
	GCF_001602375.1	Draft	15	0	Archaea;Euryarchaeota;Methanomicrobia; Methanomicrobiales; Methanomicrobiaceae; Methanoculleus	Methanoculleus horonobensis JCM 15517
	GCF_004102725.1	Draft	12	2	Archaea;Euryarchaeota;Methanomicrobia; Methanomicrobiales; Methanomicrobiaceae; Methanoculleus	Methanoculleus taiwanensis CYW4
	GCF_900036045.1	Complete	1	0	Archaea;Euryarchaeota;Methanomicrobia; Methanomicrobiales; Methanomicrobiaceae; Methanoculleus	Methanoculleus bourgensis MAB1
	GCF_900095385.1	Draft	70	2	Archaea;Euryarchaeota;Methanomicrobia; Methanomicrobiales; Methanomicrobiaceae; Methanoculleus	Methanoculleus chikugoensis L21-II-0
	GCF_900101055.1	Draft	21	0	Archaea;Euryarchaeota;Methanomicrobia; Methanomicrobiales; Methanomicrobiaceae; Methanoculleus	Methanoculleus thermophilus DSM 2373
	GCF_001571385.1	Complete	3	2	Archaea;Euryarchaeota;Methanomicrobia; Methanomicrobiales; Methanomicrobiaceae; Methanofollis	Methanofollis ethanolicus JCM 15103
	GCF_004297185.1	Draft	22	0	Archaea;Euryarchaeota;Methanomicrobia; Methanomicrobiales; Methanomicrobiaceae; Methanofollis	Methanofollis sp. FWC-SCC2
	GCF_013377755.1	Complete	2	0	Archaea;Euryarchaeota;Methanomicrobia; Methanomicrobiales; Methanomicrobiaceae; Methanofollis	Methanofollis tationis DSM 2702
	GCF_001315945.1	Draft	52	1	Archaea;Euryarchaeota;Methanomicrobia; Methanomicrobiales; Methanomicrobiaceae; Methanogenium	Methanogenium cariaci JCM 10550
	GCF_009914725.1	Draft	146	0	Archaea;Euryarchaeota;Methanomicrobia; Methanomicrobiales; Methanomicrobiaceae; Methanogenium	Methanogenium sp. MK-MG
	GCF_000147875.1	Complete	1	1	Archaea;Euryarchaeota;Methanomicrobia; Methanomicrobiales; Methanomicrobiaceae; Methanolacinia	Methanolacinia petrolearia DSM 11571
	GCF_000711215.1	Draft	12	0	Archaea;Euryarchaeota;Methanomicrobia; Methanomicrobiales; Methanomicrobiaceae; Methanomicrobium	Methanomicrobium mobile BP
	GCF_000017625.1	Complete	1	0	Archaea;Euryarchaeota;Methanomicrobia; Methanomicrobiales; Methanoregulaceae; Methanoregula	Methanoregula boonei 6A8
	GCF_000327485.1	Complete	1	1	Archaea;Euryarchaeota;Methanomicrobia; Methanomicrobiales; Methanoregulaceae; Methanoregula	Methanoregula formicica SMSP
	GCF_000021965.1	Complete	1	0	Archaea;Euryarchaeota;Methanomicrobia; Methanomicrobiales; Methanoregulaceae; Methanosphaerula	Methanosphaerula palustris E1-9c
	GCF_000013445.1	Complete	1	0	Archaea;Euryarchaeota;Methanomicrobia; Methanomicrobiales; Methanospirillaceae; Methanospirillum	Methanospirillum hungatei JF-1
	GCF_003173335.1	Draft	89	2	Archaea;Euryarchaeota;Methanomicrobia; Methanomicrobiales; Methanospirillaceae; Methanospirillum	Methanospirillum stamsii Pt1 DSM26304_1
	GCF_003173355.1	Draft	25	0	Archaea;Euryarchaeota;Methanomicrobia; Methanomicrobiales; Methanospirillaceae; Methanospirillum	Methanospirillum lacunae Ki8-1 DSM22751_1
	GCF_902158755.1	Draft	46	0	Archaea;Euryarchaeota;Methanomicrobia; Methanosarcinales; ANME-2 cluster; Candidatus Syntrophoarchaeum	Candidatus Syntrophoarchaeum sp. GoM_oil gfbio
	GCF_000685155.1	Draft	10	2	Archaea;Euryarchaeota;Methanomicrobia; Methanosarcinales; Candidatus Methanoperedenaceae; Candidatus Methanoperedens	Candidatus Methanoperedens nitroreducens ANME-2d
	GCF_002487355.1	Draft	85	0	Archaea;Euryarchaeota;Methanomicrobia; Methanosarcinales; Candidatus Methanoperedenaceae; Candidatus Methanoperedens	Candidatus Methanoperedens sp. BLZ2 CMPBLZ2
	GCF_900196725.1	Draft	250	0	Archaea;Euryarchaeota;Methanomicrobia; Methanosarcinales; Candidatus Methanoperedenaceae; Candidatus Methanoperedens	Candidatus Methanoperedens nitroreducens Mnv1
	GCF_004363215.1	Draft	13	0	Archaea;Euryarchaeota;Methanomicrobia; Methanosarcinales; Methanosarcinaceae; Methanimicrococcus	Methanimicrococcus blatticola DSM 13328
	GCF_000013725.1	Complete	1	0	Archaea;Euryarchaeota;Methanomicrobia; Methanosarcinales; Methanosarcinaceae; Methanococcoides	Methanococcoides burtonii DSM 6242
	GCF_000765475.1	Draft	15	1	Archaea;Euryarchaeota;Methanomicrobia; Methanosarcinales; Methanosarcinaceae; Methanococcoides	Methanococcoides methylutens DSM 2657
	GCF_000970325.1	Complete	1	0	Archaea;Euryarchaeota;Methanomicrobia; Methanosarcinales; Methanosarcinaceae; Methanococcoides	Methanococcoides methylutens MM1
	GCF_013166765.1	Draft	615	0	Archaea;Euryarchaeota;Methanomicrobia; Methanosarcinales; Methanosarcinaceae; Methanococcoides	Methanococcoides sp. SA1
	GCF_900111645.1	Draft	15	0	Archaea;Euryarchaeota;Methanomicrobia; Methanosarcinales; Methanosarcinaceae; Methanococcoides	Methanococcoides vulcani SLH 33
	GCF_900773915.1	Draft	36	0	Archaea;Euryarchaeota;Methanomicrobia; Methanosarcinales; Methanosarcinaceae; Methanococcoides	Methanococcoides methylutens DSM2657
	GCF_900773955.1	Draft	29	0	Archaea;Euryarchaeota;Methanomicrobia; Methanosarcinales; Methanosarcinaceae; Methanococcoides	Methanococcoides vulcani SLH33
	GCF_900774055.1	Draft	46	1	Archaea;Euryarchaeota;Methanomicrobia; Methanosarcinales; Methanosarcinaceae; Methanococcoides	Methanococcoides sp. AM1
	GCF_900774285.1	Draft	45	0	Archaea;Euryarchaeota;Methanomicrobia; Methanosarcinales; Methanosarcinaceae; Methanococcoides	Methanococcoides sp. NM1
	GCF_000196655.1	Complete	2	2	Archaea;Euryarchaeota;Methanomicrobia; Methanosarcinales; Methanosarcinaceae; Methanohalobium	Methanohalobium evestigatum Z-7303
	GCF_000025865.1	Complete	1	0	Archaea;Euryarchaeota;Methanomicrobia; Methanosarcinales; Methanosarcinaceae; Methanohalophilus	Methanohalophilus mahii DSM 5219
	GCF_001888095.1	Draft	15	0	Archaea;Euryarchaeota;Methanomicrobia; Methanosarcinales; Methanosarcinaceae; Methanohalophilus	Methanohalophilus portucalensis FDF-1
	GCF_001889405.1	Complete	1	1	Archaea;Euryarchaeota;Methanomicrobia; Methanosarcinales; Methanosarcinaceae; Methanohalophilus	Methanohalophilus halophilus Z-7982
	GCF_002761295.1	Complete	1	1	Archaea;Euryarchaeota;Methanomicrobia; Methanosarcinales; Methanosarcinaceae; Methanohalophilus	Methanohalophilus portucalensis FDF-1T
	GCF_002973515.1	Draft	28	0	Archaea;Euryarchaeota;Methanomicrobia; Methanosarcinales; Methanosarcinaceae; Methanohalophilus	Methanohalophilus euhalobius DSM 10369
	GCF_003722055.1	Draft	10	1	Archaea;Euryarchaeota;Methanomicrobia; Methanosarcinales; Methanosarcinaceae; Methanohalophilus	Methanohalophilus halophilus DSM 3094
	GCF_003722075.1	Draft	18	0	Archaea;Euryarchaeota;Methanomicrobia; Methanosarcinales; Methanosarcinaceae; Methanohalophilus	Methanohalophilus sp. RSK
	GCF_003722115.1	Draft	17	0	Archaea;Euryarchaeota;Methanomicrobia; Methanosarcinales; Methanosarcinaceae; Methanohalophilus	Methanohalophilus portucalensis FDF-1
	GCF_003722155.1	Draft	21	0	Archaea;Euryarchaeota;Methanomicrobia; Methanosarcinales; Methanosarcinaceae; Methanohalophilus	Methanohalophilus euhalobius DSM 10369
	GCF_004104135.1	Draft	74	0	Archaea;Euryarchaeota;Methanomicrobia; Methanosarcinales; Methanosarcinaceae; Methanohalophilus	Methanohalophilus sp. WG1-DM
	GCF_004137855.1	Draft	4	0	Archaea;Euryarchaeota;Methanomicrobia; Methanosarcinales; Methanosarcinaceae; Methanohalophilus	Methanohalophilus profundi SLHTYRO
	GCF_004340645.1	Complete	1	1	Archaea;Euryarchaeota;Methanomicrobia; Methanosarcinales; Methanosarcinaceae; Methanohalophilus	Methanohalophilus euhalobius WG1_MB
	GCF_900106905.1	Draft	10	1	Archaea;Euryarchaeota;Methanomicrobia; Methanosarcinales; Methanosarcinaceae; Methanohalophilus	Methanohalophilus halophilus Z-7982
	GCF_900177455.1	Draft	9	0	Archaea;Euryarchaeota;Methanomicrobia; Methanosarcinales; Methanosarcinaceae; Methanohalophilus	Methanohalophilus portucalensis FDF-1
	GCF_900215215.1	Draft	27	0	Archaea;Euryarchaeota;Methanomicrobia; Methanosarcinales; Methanosarcinaceae; Methanohalophilus	Methanohalophilus euhalobius WG-1MB
	GCF_000504205.1	Complete	1	0	Archaea;Euryarchaeota;Methanomicrobia; Methanosarcinales; Methanosarcinaceae; Methanolobus	Methanolobus tindarius DSM 2278
	GCF_002243045.1	Draft	106	1	Archaea;Euryarchaeota;Methanomicrobia; Methanosarcinales; Methanosarcinaceae; Methanolobus	Methanolobus psychrotolerans YSF-03
	GCF_004745425.1	Draft	45	2	Archaea;Euryarchaeota;Methanomicrobia; Methanosarcinales; Methanosarcinaceae; Methanolobus	Methanolobus sp. SY-01
	GCF_006546655.1	Draft	20	1	Archaea;Euryarchaeota;Methanomicrobia; Methanosarcinales; Methanosarcinaceae; Methanolobus	Methanolobus vulcani B1d
	GCF_013388255.1	Complete	1	1	Archaea;Euryarchaeota;Methanomicrobia; Methanosarcinales; Methanosarcinaceae; Methanolobus	Methanolobus zinderi DSM 21339
	GCF_900100715.1	Draft	20	0	Archaea;Euryarchaeota;Methanomicrobia; Methanosarcinales; Methanosarcinaceae; Methanolobus	Methanolobus vulcani PL 12/M
	GCF_900114835.1	Draft	18	3	Archaea;Euryarchaeota;Methanomicrobia; Methanosarcinales; Methanosarcinaceae; Methanolobus	Methanolobus profundi Mob M
	GCF_000328665.1	Complete	2	3	Archaea;Euryarchaeota;Methanomicrobia; Methanosarcinales; Methanosarcinaceae; Methanomethylovorans	Methanomethylovorans hollandica DSM 15978
	GCF_000217995.1	Complete	1	0	Archaea;Euryarchaeota;Methanomicrobia; Methanosarcinales; Methanosarcinaceae; Methanosalsum	Methanosalsum zhilinae DSM 4017
	GCF_000007065.1	Complete	1	1	Archaea;Euryarchaeota;Methanomicrobia; Methanosarcinales; Methanosarcinaceae; Methanosarcina	Methanosarcina mazei Go1
	GCF_000007345.1	Complete	1	1	Archaea;Euryarchaeota;Methanomicrobia; Methanosarcinales; Methanosarcinaceae; Methanosarcina	Methanosarcina acetivorans C2A
	GCF_000195895.1	Complete	2	0	Archaea;Euryarchaeota;Methanomicrobia; Methanosarcinales; Methanosarcinaceae; Methanosarcina	Methanosarcina barkeri str. Fusaro
	GCF_000744315.1	Complete	1	0	Archaea;Euryarchaeota;Methanomicrobia; Methanosarcinales; Methanosarcinaceae; Methanosarcina	Methanosarcina soligelidi SMA-21
	GCF_000969885.1	Complete	1	0	Archaea;Euryarchaeota;Methanomicrobia; Methanosarcinales; Methanosarcinaceae; Methanosarcina	Methanosarcina thermophila TM-1
	GCF_000969905.1	Complete	2	0	Archaea;Euryarchaeota;Methanomicrobia; Methanosarcinales; Methanosarcinaceae; Methanosarcina	Methanosarcina vacuolata Z-761
	GCF_000969925.1	Complete	1	0	Archaea;Euryarchaeota;Methanomicrobia; Methanosarcinales; Methanosarcinaceae; Methanosarcina	Methanosarcina thermophila CHTI-55
	GCF_000969945.1	Complete	2	1	Archaea;Euryarchaeota;Methanomicrobia; Methanosarcinales; Methanosarcinaceae; Methanosarcina	Methanosarcina sp. Kolksee
	GCF_000969965.1	Complete	1	3	Archaea;Euryarchaeota;Methanomicrobia; Methanosarcinales; Methanosarcinaceae; Methanosarcina	Methanosarcina sp. WWM596
	GCF_000969985.1	Complete	2	0	Archaea;Euryarchaeota;Methanomicrobia; Methanosarcinales; Methanosarcinaceae; Methanosarcina	Methanosarcina barkeri str. Wiesmoor
	GCF_000970005.1	Complete	1	2	Archaea;Euryarchaeota;Methanomicrobia; Methanosarcinales; Methanosarcinaceae; Methanosarcina	Methanosarcina sp. WH1
	GCF_000970025.1	Complete	2	0	Archaea;Euryarchaeota;Methanomicrobia; Methanosarcinales; Methanosarcinaceae; Methanosarcina	Methanosarcina barkeri MS
	GCF_000970045.1	Complete	1	0	Archaea;Euryarchaeota;Methanomicrobia; Methanosarcinales; Methanosarcinaceae; Methanosarcina	Methanosarcina sp. MTP4
	GCF_000970065.1	Complete	2	0	Archaea;Euryarchaeota;Methanomicrobia; Methanosarcinales; Methanosarcinaceae; Methanosarcina	Methanosarcina barkeri 227
	GCF_000970085.1	Complete	1	0	Archaea;Euryarchaeota;Methanomicrobia; Methanosarcinales; Methanosarcinaceae; Methanosarcina	Methanosarcina siciliae T4/M
	GCF_000970125.1	Complete	1	0	Archaea;Euryarchaeota;Methanomicrobia; Methanosarcinales; Methanosarcinaceae; Methanosarcina	Methanosarcina siciliae HI350
	GCF_000970145.1	Complete	1	3	Archaea;Euryarchaeota;Methanomicrobia; Methanosarcinales; Methanosarcinaceae; Methanosarcina	Methanosarcina siciliae C2J
	GCF_000970165.1	Complete	1	0	Archaea;Euryarchaeota;Methanomicrobia; Methanosarcinales; Methanosarcinaceae; Methanosarcina	Methanosarcina mazei WWM610
	GCF_000970185.1	Complete	1	1	Archaea;Euryarchaeota;Methanomicrobia; Methanosarcinales; Methanosarcinaceae; Methanosarcina	Methanosarcina mazei SarPi
	GCF_000970205.1	Complete	1	0	Archaea;Euryarchaeota;Methanomicrobia; Methanosarcinales; Methanosarcinaceae; Methanosarcina	Methanosarcina mazei S-6
	GCF_000970225.1	Complete	1	1	Archaea;Euryarchaeota;Methanomicrobia; Methanosarcinales; Methanosarcinaceae; Methanosarcina	Methanosarcina mazei LYC
	GCF_000970245.1	Complete	1	0	Archaea;Euryarchaeota;Methanomicrobia; Methanosarcinales; Methanosarcinaceae; Methanosarcina	Methanosarcina mazei C16
	GCF_000970265.1	Complete	1	1	Archaea;Euryarchaeota;Methanomicrobia; Methanosarcinales; Methanosarcinaceae; Methanosarcina	Methanosarcina lacustris Z-7289
	GCF_000970285.1	Complete	1	2	Archaea;Euryarchaeota;Methanomicrobia; Methanosarcinales; Methanosarcinaceae; Methanosarcina	Methanosarcina horonobensis HB-1
	GCF_000970305.1	Complete	1	0	Archaea;Euryarchaeota;Methanomicrobia; Methanosarcinales; Methanosarcinaceae; Methanosarcina	Methanosarcina barkeri 3
	GCF_000978935.1	Draft	146	0	Archaea;Euryarchaeota;Methanomicrobia; Methanosarcinales; Methanosarcinaceae; Methanosarcina	Methanosarcina mazei 3.F.A.2.5
	GCF_000978945.1	Draft	147	0	Archaea;Euryarchaeota;Methanomicrobia; Methanosarcinales; Methanosarcinaceae; Methanosarcina	Methanosarcina mazei 3.F.A.1A.3
	GCF_000978955.1	Draft	236	0	Archaea;Euryarchaeota;Methanomicrobia; Methanosarcinales; Methanosarcinaceae; Methanosarcina	Methanosarcina mazei 2.F.T.2.6
	GCF_000978965.1	Draft	156	0	Archaea;Euryarchaeota;Methanomicrobia; Methanosarcinales; Methanosarcinaceae; Methanosarcina	Methanosarcina mazei 3.F.T.1A.1
	GCF_000979015.1	Draft	159	1	Archaea;Euryarchaeota;Methanomicrobia; Methanosarcinales; Methanosarcinaceae; Methanosarcina	Methanosarcina mazei 3.H.A.2.1
	GCF_000979025.1	Draft	167	0	Archaea;Euryarchaeota;Methanomicrobia; Methanosarcinales; Methanosarcinaceae; Methanosarcina	Methanosarcina mazei 3.H.A.2.6
	GCF_000979035.1	Draft	211	0	Archaea;Euryarchaeota;Methanomicrobia; Methanosarcinales; Methanosarcinaceae; Methanosarcina	Methanosarcina mazei 3.H.M.1B.1
	GCF_000979045.1	Draft	136	0	Archaea;Euryarchaeota;Methanomicrobia; Methanosarcinales; Methanosarcinaceae; Methanosarcina	Methanosarcina mazei 3.H.M.1B.5
	GCF_000979095.1	Draft	199	0	Archaea;Euryarchaeota;Methanomicrobia; Methanosarcinales; Methanosarcinaceae; Methanosarcina	Methanosarcina mazei 3.H.M.2.7
	GCF_000979105.1	Draft	124	0	Archaea;Euryarchaeota;Methanomicrobia; Methanosarcinales; Methanosarcinaceae; Methanosarcina	Methanosarcina mazei 1.F.A.1A.3
	GCF_000979115.1	Draft	238	0	Archaea;Euryarchaeota;Methanomicrobia; Methanosarcinales; Methanosarcinaceae; Methanosarcina	Methanosarcina mazei 1.F.A.2.8
	GCF_000979125.1	Draft	164	0	Archaea;Euryarchaeota;Methanomicrobia; Methanosarcinales; Methanosarcinaceae; Methanosarcina	Methanosarcina mazei 1.F.M.0.5
	GCF_000979175.1	Draft	205	0	Archaea;Euryarchaeota;Methanomicrobia; Methanosarcinales; Methanosarcinaceae; Methanosarcina	Methanosarcina mazei 1.H.A.1A.3
	GCF_000979185.1	Draft	123	0	Archaea;Euryarchaeota;Methanomicrobia; Methanosarcinales; Methanosarcinaceae; Methanosarcina	Methanosarcina mazei 1.H.A.1A.4
	GCF_000979195.1	Draft	171	0	Archaea;Euryarchaeota;Methanomicrobia; Methanosarcinales; Methanosarcinaceae; Methanosarcina	Methanosarcina mazei 1.H.A.2.3
	GCF_000979205.1	Draft	374	1	Archaea;Euryarchaeota;Methanomicrobia; Methanosarcinales; Methanosarcinaceae; Methanosarcina	Methanosarcina mazei 1.H.A.2.7
	GCF_000979255.1	Draft	155	0	Archaea;Euryarchaeota;Methanomicrobia; Methanosarcinales; Methanosarcinaceae; Methanosarcina	Methanosarcina mazei 1.H.M.1A.2
	GCF_000979265.1	Draft	263	0	Archaea;Euryarchaeota;Methanomicrobia; Methanosarcinales; Methanosarcinaceae; Methanosarcina	Methanosarcina mazei 1.H.M.2.1
	GCF_000979275.1	Draft	154	0	Archaea;Euryarchaeota;Methanomicrobia; Methanosarcinales; Methanosarcinaceae; Methanosarcina	Methanosarcina mazei 1.H.M.2.2
	GCF_000979295.1	Draft	160	0	Archaea;Euryarchaeota;Methanomicrobia; Methanosarcinales; Methanosarcinaceae; Methanosarcina	Methanosarcina sp. 1.H.T.1A.1
	GCF_000979335.1	Draft	189	0	Archaea;Euryarchaeota;Methanomicrobia; Methanosarcinales; Methanosarcinaceae; Methanosarcina	Methanosarcina mazei 2.F.A.2.3
	GCF_000979345.1	Draft	146	0	Archaea;Euryarchaeota;Methanomicrobia; Methanosarcinales; Methanosarcinaceae; Methanosarcina	Methanosarcina mazei 2.F.A.2.4
	GCF_000979375.1	Draft	136	0	Archaea;Euryarchaeota;Methanomicrobia; Methanosarcinales; Methanosarcinaceae; Methanosarcina	Methanosarcina mazei 2.F.T.0.2
	GCF_000979385.1	Draft	94	0	Archaea;Euryarchaeota;Methanomicrobia; Methanosarcinales; Methanosarcinaceae; Methanosarcina	Methanosarcina sp. 2.H.A.1B.4
	GCF_000979415.1	Draft	352	0	Archaea;Euryarchaeota;Methanomicrobia; Methanosarcinales; Methanosarcinaceae; Methanosarcina	Methanosarcina sp. 2.H.T.1A.15
	GCF_000979425.1	Draft	92	0	Archaea;Euryarchaeota;Methanomicrobia; Methanosarcinales; Methanosarcinaceae; Methanosarcina	Methanosarcina sp. 2.H.T.1A.3
	GCF_000979455.1	Draft	54	0	Archaea;Euryarchaeota;Methanomicrobia; Methanosarcinales; Methanosarcinaceae; Methanosarcina	Methanosarcina sp. 2.H.T.1A.6
	GCF_000979475.1	Draft	69	0	Archaea;Euryarchaeota;Methanomicrobia; Methanosarcinales; Methanosarcinaceae; Methanosarcina	Methanosarcina sp. 2.H.T.1A.8
	GCF_000979495.1	Draft	267	1	Archaea;Euryarchaeota;Methanomicrobia; Methanosarcinales; Methanosarcinaceae; Methanosarcina	Methanosarcina mazei 3.F.A.1A.1
	GCF_000979505.1	Draft	167	0	Archaea;Euryarchaeota;Methanomicrobia; Methanosarcinales; Methanosarcinaceae; Methanosarcina	Methanosarcina mazei 3.F.A.1B.1
	GCF_000979515.1	Draft	209	0	Archaea;Euryarchaeota;Methanomicrobia; Methanosarcinales; Methanosarcinaceae; Methanosarcina	Methanosarcina mazei 3.F.A.2.12
	GCF_000979555.1	Draft	185	0	Archaea;Euryarchaeota;Methanomicrobia; Methanosarcinales; Methanosarcinaceae; Methanosarcina	Methanosarcina mazei 3.F.A.2.3
	GCF_000979575.1	Draft	160	0	Archaea;Euryarchaeota;Methanomicrobia; Methanosarcinales; Methanosarcinaceae; Methanosarcina	Methanosarcina mazei 3.F.A.2.6
	GCF_000979585.1	Draft	142	0	Archaea;Euryarchaeota;Methanomicrobia; Methanosarcinales; Methanosarcinaceae; Methanosarcina	Methanosarcina mazei 3.F.A.2.7
	GCF_000979595.1	Draft	163	0	Archaea;Euryarchaeota;Methanomicrobia; Methanosarcinales; Methanosarcinaceae; Methanosarcina	Methanosarcina mazei 3.F.T.1A.2
	GCF_000979635.1	Draft	139	0	Archaea;Euryarchaeota;Methanomicrobia; Methanosarcinales; Methanosarcinaceae; Methanosarcina	Methanosarcina mazei 3.F.T.1A.4
	GCF_000979655.1	Draft	349	0	Archaea;Euryarchaeota;Methanomicrobia; Methanosarcinales; Methanosarcinaceae; Methanosarcina	Methanosarcina mazei 3.H.A.1A.1
	GCF_000979665.1	Draft	162	0	Archaea;Euryarchaeota;Methanomicrobia; Methanosarcinales; Methanosarcinaceae; Methanosarcina	Methanosarcina mazei 3.F.T.2.1
	GCF_000979675.1	Draft	182	0	Archaea;Euryarchaeota;Methanomicrobia; Methanosarcinales; Methanosarcinaceae; Methanosarcina	Methanosarcina mazei 3.H.A.1A.2
	GCF_000979685.1	Draft	157	0	Archaea;Euryarchaeota;Methanomicrobia; Methanosarcinales; Methanosarcinaceae; Methanosarcina	Methanosarcina mazei 3.H.A.2.4
	GCF_000979735.1	Draft	186	0	Archaea;Euryarchaeota;Methanomicrobia; Methanosarcinales; Methanosarcinaceae; Methanosarcina	Methanosarcina mazei 3.H.A.2.5
	GCF_000979745.1	Draft	222	0	Archaea;Euryarchaeota;Methanomicrobia; Methanosarcinales; Methanosarcinaceae; Methanosarcina	Methanosarcina mazei 3.H.A.2.8
	GCF_000979755.1	Draft	167	1	Archaea;Euryarchaeota;Methanomicrobia; Methanosarcinales; Methanosarcinaceae; Methanosarcina	Methanosarcina mazei 3.H.M.1A.1
	GCF_000979765.1	Draft	136	0	Archaea;Euryarchaeota;Methanomicrobia; Methanosarcinales; Methanosarcinaceae; Methanosarcina	Methanosarcina mazei 3.H.M.1B.2
	GCF_000979815.1	Draft	128	0	Archaea;Euryarchaeota;Methanomicrobia; Methanosarcinales; Methanosarcinaceae; Methanosarcina	Methanosarcina mazei 3.H.T.1A.1
	GCF_000979825.1	Draft	185	0	Archaea;Euryarchaeota;Methanomicrobia; Methanosarcinales; Methanosarcinaceae; Methanosarcina	Methanosarcina mazei 3.H.T.1A.2
	GCF_000979845.1	Draft	144	0	Archaea;Euryarchaeota;Methanomicrobia; Methanosarcinales; Methanosarcinaceae; Methanosarcina	Methanosarcina mazei 1.F.A.1B.3
	GCF_000979855.1	Draft	171	0	Archaea;Euryarchaeota;Methanomicrobia; Methanosarcinales; Methanosarcinaceae; Methanosarcina	Methanosarcina mazei 1.F.A.1B.4
	GCF_000979895.1	Draft	157	0	Archaea;Euryarchaeota;Methanomicrobia; Methanosarcinales; Methanosarcinaceae; Methanosarcina	Methanosarcina mazei 1.H.A.0.1
	GCF_000979915.1	Draft	172	0	Archaea;Euryarchaeota;Methanomicrobia; Methanosarcinales; Methanosarcinaceae; Methanosarcina	Methanosarcina mazei 1.H.A.1A.1
	GCF_000979925.1	Draft	231	0	Archaea;Euryarchaeota;Methanomicrobia; Methanosarcinales; Methanosarcinaceae; Methanosarcina	Methanosarcina mazei 1.H.A.1A.6
	GCF_000979935.1	Draft	294	0	Archaea;Euryarchaeota;Methanomicrobia; Methanosarcinales; Methanosarcinaceae; Methanosarcina	Methanosarcina mazei 1.H.A.2.1
	GCF_000979975.1	Draft	103	0	Archaea;Euryarchaeota;Methanomicrobia; Methanosarcinales; Methanosarcinaceae; Methanosarcina	Methanosarcina sp. 1.H.A.2.2
	GCF_000979995.1	Draft	204	0	Archaea;Euryarchaeota;Methanomicrobia; Methanosarcinales; Methanosarcinaceae; Methanosarcina	Methanosarcina mazei 1.H.A.2.6
	GCF_000980005.1	Draft	337	0	Archaea;Euryarchaeota;Methanomicrobia; Methanosarcinales; Methanosarcinaceae; Methanosarcina	Methanosarcina mazei 1.H.A.2.8
	GCF_000980025.1	Draft	176	0	Archaea;Euryarchaeota;Methanomicrobia; Methanosarcinales; Methanosarcinaceae; Methanosarcina	Methanosarcina mazei 1.H.M.0.1
	GCF_000980055.1	Draft	175	0	Archaea;Euryarchaeota;Methanomicrobia; Methanosarcinales; Methanosarcinaceae; Methanosarcina	Methanosarcina mazei 1.H.M.1A.1
	GCF_000980075.1	Draft	142	0	Archaea;Euryarchaeota;Methanomicrobia; Methanosarcinales; Methanosarcinaceae; Methanosarcina	Methanosarcina mazei 1.H.M.2.3
	GCF_000980085.1	Draft	257	0	Archaea;Euryarchaeota;Methanomicrobia; Methanosarcinales; Methanosarcinaceae; Methanosarcina	Methanosarcina mazei 1.H.M.1A.3
	GCF_000980105.1	Draft	260	0	Archaea;Euryarchaeota;Methanomicrobia; Methanosarcinales; Methanosarcinaceae; Methanosarcina	Methanosarcina mazei 1.H.M.2.4
	GCF_000980135.1	Draft	159	0	Archaea;Euryarchaeota;Methanomicrobia; Methanosarcinales; Methanosarcinaceae; Methanosarcina	Methanosarcina mazei 1.H.T.2.1
	GCF_000980155.1	Draft	148	0	Archaea;Euryarchaeota;Methanomicrobia; Methanosarcinales; Methanosarcinaceae; Methanosarcina	Methanosarcina mazei 1.H.T.2.3
	GCF_000980175.1	Draft	142	0	Archaea;Euryarchaeota;Methanomicrobia; Methanosarcinales; Methanosarcinaceae; Methanosarcina	Methanosarcina mazei 1.H.T.2.5
	GCF_001027005.1	Complete	1	0	Archaea;Euryarchaeota;Methanomicrobia; Methanosarcinales; Methanosarcinaceae; Methanosarcina	Methanosarcina barkeri CM1
	GCF_001304615.2	Complete	1	0	Archaea;Euryarchaeota;Methanomicrobia; Methanosarcinales; Methanosarcinaceae; Methanosarcina	Methanosarcina flavescens E03.2
	GCF_001729375.1	Draft	390	0	Archaea;Euryarchaeota;Methanomicrobia; Methanosarcinales; Methanosarcinaceae; Methanosarcina	Methanosarcina sp. A14
	GCF_002287235.1	Draft	559	0	Archaea;Euryarchaeota;Methanomicrobia; Methanosarcinales; Methanosarcinaceae; Methanosarcina	Methanosarcina spelaei MC-15
	GCF_004099695.1	Draft	55	0	Archaea;Euryarchaeota;Methanomicrobia; Methanosarcinales; Methanosarcinaceae; Methanosarcina	Methanosarcina sp. MSH10X1
	GCF_005485005.1	Complete	1	1	Archaea;Euryarchaeota;Methanomicrobia; Methanosarcinales; Methanosarcinaceae; Methanosarcina	Methanosarcina mazei JL01
	GCF_010706455.1	Complete	1	0	Archaea;Euryarchaeota;Methanomicrobia; Methanosarcinales; Methanosarcinaceae; Methanosarcina	Methanosarcina mazei zm-15
	GCF_900116525.1	Draft	23	1	Archaea;Euryarchaeota;Methanomicrobia; Methanosarcinales; Methanosarcinaceae; Methanosarcina	Methanosarcina thermophila DSM 11855
	GCF_000014945.1	Complete	1	0	Archaea;Euryarchaeota;Methanomicrobia; Methanosarcinales; Methanotrichaceae; Methanothrix	Methanothrix thermoacetophila PT
	GCF_000204415.1	Complete	2	2	Archaea;Euryarchaeota;Methanomicrobia; Methanosarcinales; Methanotrichaceae; Methanothrix	Methanothrix soehngenii GP6
	GCF_000235565.1	Complete	2	0	Archaea;Euryarchaeota;Methanomicrobia; Methanosarcinales; Methanotrichaceae; Methanothrix	Methanosaeta harundinacea 6Ac
	GCF_002153915.1	Draft	8	0	Archaea;Euryarchaeota;Methanonatronarchaeia; Methanonatronarchaeales; Methanonatronarchaeaceae; Methanonatronarchaeum	Methanonatronarchaeum thermophilum AMET1
	GCF_000007185.1	Complete	1	2	Archaea;Euryarchaeota;Methanopyri; Methanopyrales; Methanopyraceae; Methanopyrus	Methanopyrus kandleri AV19
	GCF_002201895.1	Complete	1	0	Archaea;Euryarchaeota;Methanopyri; Methanopyrales; Methanopyraceae; Methanopyrus	Methanopyrus sp. SNP6
	GCF_002201915.1	Complete	1	0	Archaea;Euryarchaeota;Methanopyri; Methanopyrales; Methanopyraceae; Methanopyrus	Methanopyrus sp. KOL6
	GCF_000300255.2	Complete	1	1	Archaea;Euryarchaeota;Thermoplasmata; Methanomassiliicoccales; Candidatus Methanomethylophilaceae; Candidatus Methanomethylophilus	Candidatus Methanomethylophilus alvus Mx1201
	GCF_001481295.1	Draft	50	0	Archaea;Euryarchaeota;Thermoplasmata; Methanomassiliicoccales; Candidatus Methanomethylophilaceae; Candidatus Methanomethylophilus	Candidatus Methanomethylophilus sp. 1R26
	GCF_003711245.1	Complete	1	1	Archaea;Euryarchaeota;Thermoplasmata; Methanomassiliicoccales; Candidatus Methanomethylophilaceae; Candidatus Methanomethylophilus	Candidatus Methanomethylophilus alvus Mx-05
	GCF_902387285.1	Complete	1	1	Archaea;Euryarchaeota;Thermoplasmata; Methanomassiliicoccales; Candidatus Methanomethylophilaceae; Candidatus Methanomethylophilus	Candidatus Methanomethylophilus alvus MGYG-HGUT-02456
	GCF_000800805.1	Complete	1	0	Archaea;Euryarchaeota;Thermoplasmata; Methanomassiliicoccales; Methanomassiliicoccaceae; Candidatus Methanoplasma	Candidatus Methanoplasma termitum MpT1
	GCF_000308215.1	Draft	26	1	Archaea;Euryarchaeota;Thermoplasmata; Methanomassiliicoccales; Methanomassiliicoccaceae; Methanomassiliicoccus	Methanomassiliicoccus luminyensis B10
	GCF_000404225.1	Complete	1	1	Archaea;Euryarchaeota;Thermoplasmata; Methanomassiliicoccales; Methanomassiliicoccaceae; Methanomassiliicoccus	Candidatus Methanomassiliicoccus intestinalis Issoire-Mx1
	GCF_902383895.1	Draft	26	1	Archaea;Euryarchaeota;Thermoplasmata; Methanomassiliicoccales; Methanomassiliicoccaceae; Methanomassiliicoccus	Methanomassiliicoccus luminyensis MGYG-HGUT-02161
	GCF_902383905.1	Complete	1	1	Archaea;Euryarchaeota;Thermoplasmata; Methanomassiliicoccales; Methanomassiliicoccaceae; Methanomassiliicoccus	Candidatus Methanomassiliicoccus intestinalis MGYG-HGUT-02160

## Sheet: SupplTable8
	Supplemental Table 7 Viruses that infect Deltaproteobacterial SRB.
	Viral contig ids	Predict method	ORF number classified as Deltaproteobacteria	Taxonomy
	ERR514702_407470_L20332	Similarity	2	Bacteria;Proteobacteria;Deltaproteobacteria;Deltaproteobacteria bacterium TMED58
	ERR514702_407780_L7066	Similarity	1	Bacteria;Proteobacteria;Deltaproteobacteria;Deltaproteobacteria bacterium TMED58
	ERR514703_205335_L6360	Similarity	1	Bacteria;Proteobacteria;Deltaproteobacteria;Deltaproteobacteria bacterium TMED58
	ERR514704_334999_L8095	Similarity	1	Bacteria;Proteobacteria;Deltaproteobacteria;Deltaproteobacteria bacterium
	ERR514707_51119_L37836	Similarity	1	Bacteria;Proteobacteria;Deltaproteobacteria;Deltaproteobacteria bacterium
	SRR1555743_144416_L16681	Similarity	4	Bacteria;Proteobacteria;Deltaproteobacteria;Deltaproteobacteria bacterium
	SRR1555743_158472_L7712	CRISPR spacer+	2	Bacteria;Proteobacteria;Deltaproteobacteria;Desulfuromonadales;Syntrophotaleaceae;Syntrophotalea;Pelobacter carbinolicus DSM 2380
	SRR1555743_158989_L9385	Similarity	5	Bacteria;Proteobacteria;Deltaproteobacteria;Desulfovibrionales;Desulfovibrionaceae;Desulfovibrio
	SRR1555743_226605_L21710	CRISPR spacer+	1	Bacteria;Proteobacteria;Deltaproteobacteria;Desulfobacterales;Desulfobacteraceae;Desulfamplus;Desulfamplus magnetovallimortis
	SRR1555743_77257_L6221	Similarity	2	Bacteria;Proteobacteria;Deltaproteobacteria;Deltaproteobacteria bacterium HGW-Deltaproteobacteria-2
	SRR1555743_9146_L11987	Similarity	3	Bacteria;Proteobacteria;Deltaproteobacteria;
	SRR1555744_1509737_L6198	Similarity	5	Bacteria;Proteobacteria;Deltaproteobacteria;Deltaproteobacteria bacterium
	SRR1555744_1644448_L28116	Similarity	6	Bacteria;Proteobacteria;Deltaproteobacteria;Desulfobacterales;Desulfobacteraceae
	SRR1555744_2498903_L9802	Similarity	3	Bacteria;Proteobacteria;Deltaproteobacteria;
	SRR1555744_2562395_L12825	Similarity	12	Bacteria;Proteobacteria;Deltaproteobacteria;Deltaproteobacteria bacterium
	SRR1555744_2959524_L36803	Similarity	8	Bacteria;Proteobacteria;Deltaproteobacteria
	SRR1555744_3545228_L5730	Similarity	1	Bacteria;Proteobacteria;Deltaproteobacteria;Desulfurellales;Desulfurellales bacterium*
	SRR1555744_547888_L28931	Similarity	5	Bacteria;Proteobacteria;Deltaproteobacteria;Desulfobacterales
	SRR1555744_558338_L46492	Similarity	5	Bacteria;Proteobacteria;Deltaproteobacteria;Desulfobacterales
	SRR1555744_707001_L18885	Similarity	3	Bacteria;Proteobacteria;Deltaproteobacteria;
	SRR1555744_726359_L16360	CRISPR spacer+	1	Bacteria;Proteobacteria;Deltaproteobacteria;Desulfovibrionales;Desulfonatronaceae;Desulfonatronum;Desulfonatronum thioautotrophicum
	SRR1555744_912277_L10696	Similarity	1	Bacteria;Proteobacteria;Deltaproteobacteria;Desulfurellales;Desulfurellales bacterium*
	SRR1555744_937002_L6578	Similarity	1	Bacteria;Proteobacteria;Deltaproteobacteria;Deltaproteobacteria bacterium
	SRR1555748_91915_L12347	Similarity	4	Bacteria;Proteobacteria;Deltaproteobacteria;Deltaproteobacteria bacterium
	SRR1633224_66444_L46910	Similarity	19	Bacteria;Proteobacteria;Deltaproteobacteria;Desulfurellales;Desulfurellales bacterium*
	SRR1633226_63185_L28758	Similarity	8	Bacteria;Proteobacteria;Deltaproteobacteria;Desulfobacterales;Desulfobulbaceae
	SRR1699482_1563_L9444	Similarity	2	Bacteria;Proteobacteria;Deltaproteobacteria;Deltaproteobacteria bacterium RBG_16_50_11
	SRR1971619_129671_L13911	CRISPR spacer+	1	Bacteria;Proteobacteria;Deltaproteobacteria;Desulfuromonadales;Geobacteraceae;Geobacter;Geobacter bremensis R1
	SRR1971620_105600_L5603	Similarity	2	Bacteria;Proteobacteria;Deltaproteobacteria;Desulfobacterales;Desulfobacterales bacterium PC51MH44
	SRR1971620_29893_L5983	Similarity	5	Bacteria;Proteobacteria;Deltaproteobacteria;
	SRR1971620_92837_L7982	Similarity	5	Bacteria;Proteobacteria;Deltaproteobacteria;
	SRR1971621_109401_L12892	Similarity	1	Bacteria;Proteobacteria;Deltaproteobacteria;Deltaproteobacteria bacterium RBG_19FT_COMBO_56_10
	SRR1971621_113062_L9781	Similarity	6	Bacteria;Proteobacteria;Deltaproteobacteria;Desulfobacterales;
	SRR1971621_153666_L5593	Similarity	1	Bacteria;Proteobacteria;Deltaproteobacteria;
	SRR1971621_216078_L48692	Similarity	5	Bacteria;Proteobacteria;Deltaproteobacteria
	SRR1971621_250326_L20422	Similarity	5	Bacteria;Proteobacteria;Deltaproteobacteria;
	SRR1971621_264701_L36300	Similarity	5	Bacteria;Proteobacteria;Deltaproteobacteria
	SRR1971621_28202_L6206	Similarity	2	Bacteria;Proteobacteria;Deltaproteobacteria;Syntrophobacterales;Syntrophorhabdaceae;Syntrophorhabdaceae bacterium PtaU1.Bin034*
	SRR1971621_70672_L49017	Similarity	7	Bacteria;Proteobacteria;Deltaproteobacteria
	SRR1971621_89856_L18144	Similarity	5	Bacteria;Proteobacteria;Deltaproteobacteria
	SRR1971623_272356_L5270	Similarity	2	Bacteria;Proteobacteria;Deltaproteobacteria;Desulfobacterales;Desulfobulbaceae;
	SRR1971623_305936_L6006	Similarity	5	Bacteria;Proteobacteria;Deltaproteobacteria;
	SRR1971623_393907_L6396	Similarity	3	Bacteria;Proteobacteria;Deltaproteobacteria;
	SRR1971623_558500_L6106	Similarity	2	Bacteria;Proteobacteria;Deltaproteobacteria;Desulfobacterales;Desulfobacteraceae;Desulfobacula;Desulfobacula toluolica
	SRR1971623_611889_L5296	Similarity	1	Bacteria;Proteobacteria;Deltaproteobacteria;Desulfovibrioles;Desulfovibrioceae;
	SRR1976948_488201_L7532	Similarity	9	Bacteria;Proteobacteria;Deltaproteobacteria;
	SRR1976948_7285_L36069	Similarity	11	Bacteria;Proteobacteria;Deltaproteobacteria;Syntrophobacterales;Syntrophaceae;Syntrophus
	SRR1995429_18304_L20293	Similarity	7	Bacteria;Proteobacteria;Deltaproteobacteria;Desulfovibrionales;Desulfovibrionaceae
	SRR2132206_102111_L6771	Similarity	2	Bacteria;Proteobacteria;Deltaproteobacteria;Desulfovibrioles;Desulfovibrioceae;Desulfovibrio;
	SRR2132206_147891_L5259	Similarity	6	Bacteria;Proteobacteria;Deltaproteobacteria;Desulfovibrioles;Desulfovibrioceae;Desulfohalovibrio;Desulfohalovibrio alkalitolerans
	SRR2132206_204083_L17656	Similarity	5	Bacteria;Proteobacteria;Deltaproteobacteria;Syntrophobacterales;Syntrophaceae
	SRR2132206_296099_L31268	CRISPR spacer+, Similarity	8	Bacteria;Proteobacteria;Deltaproteobacteria;Desulfuromonadales;Geobacteraceae;Geothermobacter;Geothermobacter sp. EPR-M
	SRR2132206_37426_L7357	Tetranuncleotide frequency	2	Bacteria; Proteobacteria; delta/epsilon subdivisions; Deltaproteobacteria; Syntrophobacterales; Syntrophaceae; Syntrophaceae bacterium UBA7520
	SRR2133563_1227784_L6689	Similarity	1	Bacteria;Proteobacteria;Deltaproteobacteria;Desulfobacterales;Desulfobacteraceae;Desulfobacter;Desulfobacter vibrioformis
	SRR2133563_785302_L7590	Similarity	6	Bacteria;Proteobacteria;Deltaproteobacteria;
	SRR2133563_820808_L43162	Similarity	9	Bacteria;Proteobacteria;Deltaproteobacteria
	SRR2133565_206943_L5366	Similarity	3	Bacteria;Proteobacteria;Deltaproteobacteria;Desulfobacterales;Desulfobulbaceae;
	SRR2133565_268333_L7792	Similarity	5	Bacteria;Proteobacteria;Deltaproteobacteria;
	SRR2133565_522896_L5499	Similarity	2	Bacteria;Proteobacteria;Deltaproteobacteria;Desulfuromonadales;Desulfuromonadales bacterium C00003096
	SRR2133565_651682_L5182	Similarity	3	Bacteria;Proteobacteria;Deltaproteobacteria;Desulfuromonadales;Desulfuromonadales bacterium C00003096
	SRR2133565_81164_L7594	Similarity	10	Bacteria;Proteobacteria;Deltaproteobacteria;Desulfobacterales;Desulfobacterales bacterium S5133MH16
	SRR2133566_272025_L10085	Similarity	8	Bacteria;Proteobacteria;Deltaproteobacteria;Desulfobacterales;Desulfobacterales bacterium S5133MH4
	SRR2133566_420953_L5141	Similarity	3	Bacteria;Proteobacteria;Deltaproteobacteria;Desulfobacterales;Desulfobacterales bacterium C00003106
	SRR2133566_536124_L7659	Similarity	5	Bacteria;Proteobacteria;Deltaproteobacteria;Desulfobacterales;Desulfobacterales bacterium S5133MH4
	SRR2133847_113995_L6207	Similarity	4	Bacteria;Proteobacteria;Deltaproteobacteria;Desulfuromonadales;Desulfuromonadales bacterium C00003096
	SRR2133847_12471_L12686	Similarity	4	Bacteria;Proteobacteria;Deltaproteobacteria;Desulfobacterales;Desulfobacteraceae;Desulfobacteraceae bacterium Eth-SRB1
	SRR2133847_127503_L9363	Similarity	4	Bacteria;Proteobacteria;Deltaproteobacteria;
	SRR2133847_16976_L7194	Similarity	2	Bacteria;Proteobacteria;Deltaproteobacteria;Desulfuromonadales;Desulfuromonadales bacterium C00003068
	SRR2133847_180560_L9478	Similarity	4	Bacteria;Proteobacteria;Deltaproteobacteria;Desulfuromonadales;Desulfuromonadales bacterium C00003096
	SRR2133847_21934_L8174	Similarity	10	Bacteria;Proteobacteria;Deltaproteobacteria;Desulfuromonadales;
	SRR2133847_283795_L50847	Similarity	9	Bacteria;Proteobacteria;Deltaproteobacteria;Desulfobacterales;Desulfobulbaceae
	SRR2133847_284672_L34163	Similarity	22	Bacteria;Proteobacteria;Deltaproteobacteria;Desulfuromonadales;
	SRR2133847_366488_L15688	Similarity	8	Bacteria;Proteobacteria;Deltaproteobacteria;Desulfuromonadales
	SRR2133847_485109_L35341	Similarity	7	Bacteria;Proteobacteria;Deltaproteobacteria;Desulfuromonadales
	SRR2133847_50762_L7113	Similarity	6	Bacteria;Proteobacteria;Deltaproteobacteria;Desulfuromonadales;Desulfuromodaceae;Pelobacter;Pelobacter acetylenicus
	SRR2133847_538653_L44299	Similarity	6	Bacteria;Proteobacteria;Deltaproteobacteria
	SRR2133847_538859_L8293	Similarity	6	Bacteria;Proteobacteria;Deltaproteobacteria;Desulfuromonadales;Desulfuromonadales bacterium C00003094
	SRR2133847_58666_L36036	Similarity	16	Bacteria;Proteobacteria;Deltaproteobacteria;Desulfobacterales;Desulfobulbaceae;Desulfopila;Desulfopila aestuarii
	SRR2133847_59956_L5727	Similarity	4	Bacteria;Proteobacteria;Deltaproteobacteria;Desulfuromonadales;Desulfuromonadales bacterium C00003096
	SRR2133847_703806_L14860	Similarity	3	Bacteria;Proteobacteria;Deltaproteobacteria;Desulfuromonadales;Desulfuromonadales bacterium C00003096
	SRR2133847_739558_L10224	Similarity	3	Bacteria;Proteobacteria;Deltaproteobacteria;Desulfuromonadales;Desulfuromonadales bacterium C00003107
	SRR2133847_815172_L10520	Similarity	5	Bacteria;Proteobacteria;Deltaproteobacteria;Desulfuromonadales;Desulfuromonadales bacterium C00003096
	SRR2133851_144967_L12973	Similarity	5	Bacteria;Proteobacteria;Deltaproteobacteria;
	SRR2133851_253798_L5665	Similarity	4	Bacteria;Proteobacteria;Deltaproteobacteria;Desulfobacterales;Desulfobacterales bacterium C00003106
	SRR2133851_301496_L27687	Similarity	8	Bacteria;Proteobacteria;Deltaproteobacteria;Desulfuromonadales;Desulfuromonadales bacterium C00003096
	SRR2133851_501913_L21879	Similarity	28	Bacteria;Proteobacteria;Deltaproteobacteria;Desulfuromonadales;Desulfuromonadales bacterium C00003093
	SRR2133851_532418_L9634	Similarity	15	Bacteria;Proteobacteria;Deltaproteobacteria;Desulfuromonadales;Desulfuromonadales bacterium C00003093
	SRR2133851_543753_L39362	Similarity	20	Bacteria;Proteobacteria;Deltaproteobacteria;Deltaproteobacteria bacterium
	SRR2133851_592006_L7898	Similarity	5	Bacteria;Proteobacteria;Deltaproteobacteria;
	SRR2133852_245059_L5745	Similarity	2	Bacteria;Proteobacteria;Deltaproteobacteria;Deltaproteobacteria bacterium
	SRR2133852_263997_L9550	Similarity	8	Bacteria;Proteobacteria;Deltaproteobacteria;Desulfobacterales;Desulfobacterales bacterium S5133MH4
	SRR2133852_272140_L5395	Similarity	3	Bacteria;Proteobacteria;Deltaproteobacteria;Desulfobacterales;Desulfobulbaceae;
	SRR2133852_273782_L19635	Similarity	5	Bacteria;Proteobacteria;Deltaproteobacteria;Desulfuromonadales
	SRR2133852_401626_L20557	Similarity	6	Bacteria;Proteobacteria;Deltaproteobacteria;Desulfuromonadales;Desulfuromonadales bacterium C00003096
	SRR2133852_511025_L5853	Similarity	4	Bacteria;Proteobacteria;Deltaproteobacteria;Desulfobacterales;Desulfobacterales bacterium C00003106
	SRR2133852_535100_L14232	Similarity	7	Bacteria;Proteobacteria;Deltaproteobacteria;Desulfuromonadales;Desulfuromonadales bacterium C00003093
	SRR2133852_548518_L5039	Similarity	4	Bacteria;Proteobacteria;Deltaproteobacteria;Desulfuromonadales;Desulfuromonadales bacterium C00003096
	SRR2133852_630180_L20424	Similarity	5	Bacteria;Proteobacteria;Deltaproteobacteria;Desulfuromonadales;Desulfuromonadales bacterium C00003096
	SRR2133852_657945_L7053	Similarity	11	Bacteria;Proteobacteria;Deltaproteobacteria;Desulfuromonadales;
	SRR2133852_665108_L5363	Similarity	3	Bacteria;Proteobacteria;Deltaproteobacteria;Desulfuromonadales;Desulfuromonadales bacterium C00003096
	SRR2133852_755628_L7441	Similarity	4	Bacteria;Proteobacteria;Deltaproteobacteria;Desulfuromonadales;Desulfuromonadales bacterium C00003096
	SRR2133852_758932_L12689	Similarity	15	Bacteria;Proteobacteria;Deltaproteobacteria;Desulfuromonadales;Desulfuromonadales bacterium C00003093
	SRR2133852_807011_L6366	Similarity	3	Bacteria;Proteobacteria;Deltaproteobacteria;Desulfuromonadales;Desulfuromonadales bacterium C00003096
	SRR3715698_1125091_L7918	Similarity	4	Bacteria;Proteobacteria;Deltaproteobacteria;Deltaproteobacteria bacterium
	SRR3715698_1221823_L7250	Similarity	1	Bacteria;Proteobacteria;Deltaproteobacteria;Deltaproteobacteria bacterium
	SRR3715698_1404146_L11637	Similarity	3	Bacteria;Proteobacteria;Deltaproteobacteria;Desulfobacterales;
	SRR3715698_1469942_L24894	Similarity	6	Bacteria;Proteobacteria;Deltaproteobacteria
	SRR3715698_1653958_L7413	Similarity	3	Bacteria;Proteobacteria;Deltaproteobacteria;Deltaproteobacteria bacterium
	SRR3715698_1677412_L8836	Similarity	12	Bacteria;Proteobacteria;Deltaproteobacteria;Desulfuromonadales;Desulfuromonadales bacterium C00003093
	SRR3715698_1729164_L12033	Similarity	10	Bacteria;Proteobacteria;Deltaproteobacteria;Desulfobacterales;Desulfobacteraceae;Desulfobacter;Desulfobacter hydrogenophilus
	SRR3715698_2086263_L66924	Similarity	65	Bacteria;Proteobacteria;Deltaproteobacteria;Desulfobacterales;Desulfobacterales bacterium PC51MH44
	SRR3715698_2391762_L6234	Similarity	1	Bacteria;Proteobacteria;Deltaproteobacteria;Desulfobacterales;Desulfobacteraceae;Desulfatibacillum;Desulfatibacillum aliphaticivorans
	SRR3715698_2876709_L20335	Similarity	8	Bacteria;Proteobacteria;Deltaproteobacteria;Desulfobacterales;Desulfobacteraceae;Desulfobacteraceae bacterium
	SRR3715698_3103610_L7283	Similarity	1	Bacteria;Proteobacteria;Deltaproteobacteria;Syntrophobacterales;Syntrophaceae;Syntrophaceae bacterium PtaB.Bin095
	SRR3715698_3789483_L12047	Similarity	15	Bacteria;Proteobacteria;Deltaproteobacteria;Desulfobacterales;Desulfobacterales bacterium PC51MH44
	SRR3715698_4625950_L5151	Similarity	6	Bacteria;Proteobacteria;Deltaproteobacteria;Desulfobacterales;Desulfobacterales bacterium PC51MH44
	SRR3715698_5328123_L9963	Similarity	5	Bacteria;Proteobacteria;Deltaproteobacteria;
	SRR3715698_55557_L8215	Similarity	2	Bacteria;Proteobacteria;Deltaproteobacteria;
	SRR3715698_5576810_L41384	Similarity	5	Bacteria;Proteobacteria;Deltaproteobacteria;Desulfurellales
	SRR3715698_5594591_L48378	Similarity	68	Bacteria;Proteobacteria;Deltaproteobacteria;Desulfobacterales;Desulfobacterales bacterium PC51MH44
	SRR3715698_6097329_L8690	Similarity	1	Bacteria;Proteobacteria;Deltaproteobacteria;
	SRR3715698_653885_L6882	Similarity	2	Bacteria;Proteobacteria;Deltaproteobacteria;Desulfobacterales;Desulfobacterales bacterium PC51MH44
	SRR3715698_6797707_L12403	Similarity	4	Bacteria;Proteobacteria;Deltaproteobacteria;Deltaproteobacteria bacterium
	SRR3715698_7717248_L19511	Similarity	6	Bacteria;Proteobacteria;Deltaproteobacteria;Desulfobacterales;Desulfobacterales bacterium PC51MH44
	SRR3715698_8921644_L7567	Similarity	1	Bacteria;Proteobacteria;Deltaproteobacteria;Desulfovibrioles;Desulfovibrioceae;Bilophila;Bilophila wadsworthia
	SRR3715698_992009_L33475	Similarity	5	Bacteria;Proteobacteria;Deltaproteobacteria;Syntrophobacterales
	SRR3715733_1027730_L5855	Similarity	2	Bacteria;Proteobacteria;Deltaproteobacteria;
	SRR3715733_1304181_L8226	Similarity	3	Bacteria;Proteobacteria;Deltaproteobacteria;
	SRR3715733_138092_L15235	Similarity	10	Bacteria;Proteobacteria;Deltaproteobacteria;Deltaproteobacteria bacterium
	SRR3715733_1425734_L28027	Similarity	11	Bacteria;Proteobacteria;Deltaproteobacteria;
	SRR3715733_2159357_L24284	Similarity	6	Bacteria;Proteobacteria;Deltaproteobacteria;Desulfobacterales;Desulfobacteraceae
	SRR3715733_2256509_L13671	Similarity	8	Bacteria;Proteobacteria;Deltaproteobacteria;
	SRR3715733_2263764_L25992	Similarity	5	Bacteria;Proteobacteria;Deltaproteobacteria
	SRR3715733_2270947_L7508	Similarity	2	Bacteria;Proteobacteria;Deltaproteobacteria;Deltaproteobacteria bacterium
	SRR3715733_2402778_L32093	Similarity	12	Bacteria;Proteobacteria;Deltaproteobacteria;Desulfobacterales;Desulfobacteraceae
	SRR3715733_2449314_L31235	Similarity	6	Bacteria;Proteobacteria;Deltaproteobacteria;Desulfuromonadales;Geobacteraceae;Geobacter
	SRR3715733_2753097_L19391	Similarity	5	Bacteria;Proteobacteria;Deltaproteobacteria
	SRR3715733_276222_L224163	CRISPR spacer+, Similarity	12	Bacteria;Proteobacteria;Deltaproteobacteria;Syntrophobacterales;Syntrophobacteraceae;Syntrophobacter;Syntrophobacter fumaroxidans MPOB
	SRR3715733_2875968_L22703	Similarity	6	Bacteria;Proteobacteria;Deltaproteobacteria
	SRR3715733_2985649_L6370	Similarity	4	Bacteria;Proteobacteria;Deltaproteobacteria;Deltaproteobacteria bacterium CG17_big_fil_post_rev_8_21_14_2_50_63_7
	SRR3715733_3114009_L21838	Similarity	3	Bacteria;Proteobacteria;Deltaproteobacteria;
	SRR3715733_3231035_L15372	Similarity	6	Bacteria;Proteobacteria;Deltaproteobacteria;
	SRR3715733_3257356_L28787	Similarity	5	Bacteria;Proteobacteria;Deltaproteobacteria
	SRR3715733_328010_L74333	Similarity	5	Bacteria;Proteobacteria;Deltaproteobacteria
	SRR3715733_332673_L37735	Similarity	5	Bacteria;Proteobacteria;Deltaproteobacteria;Desulfobacterales;Desulfobacteraceae;Desulfatibacillum
	SRR3715733_3393177_L57080	Similarity	5	Bacteria;Proteobacteria;Deltaproteobacteria
	SRR3715733_3660515_L25836	Similarity	6	Bacteria;Proteobacteria;Deltaproteobacteria;
	SRR3715733_3686798_L6223	Similarity	1	Bacteria;Proteobacteria;Deltaproteobacteria;Desulfobacterales;Desulfobacteraceae;Desulfobacteraceae bacterium 4572_19
	SRR3715733_3694293_L9456	Similarity	5	Bacteria;Proteobacteria;Deltaproteobacteria;
	SRR3715733_378504_L14118	Similarity	7	Bacteria;Proteobacteria;Deltaproteobacteria;
	SRR3715733_3805122_L37256	Similarity	8	Bacteria;Proteobacteria;Deltaproteobacteria;Desulfobacterales;Desulfobacteraceae
	SRR3715733_3909361_L61523	Similarity	9	Bacteria;Proteobacteria;Deltaproteobacteria
	SRR3715733_4173526_L54799	Similarity	11	Bacteria;Proteobacteria;Deltaproteobacteria;Desulfobacterales;Desulfobacteraceae
	SRR3715733_4255555_L59293	Similarity	7	Bacteria;Proteobacteria;Deltaproteobacteria
	SRR3715733_4375644_L44673	CRISPR spacer+	1	Bacteria;Proteobacteria;Deltaproteobacteria;Desulfovibrionales;Desulfonatronaceae;Desulfonatronum;Desulfonatronum thioautotrophicum
	SRR3715733_4393417_L6391	Similarity	3	Bacteria;Proteobacteria;Deltaproteobacteria;Desulfurellales;Desulfurellales bacterium*
	SRR3715733_4600456_L102008	Similarity	5	Bacteria;Proteobacteria;Deltaproteobacteria;Desulfurellales
	SRR3715733_4937707_L41325	Similarity	19	Bacteria;Proteobacteria;Deltaproteobacteria;
	SRR3715733_5136697_L21720	Similarity	8	Bacteria;Proteobacteria;Deltaproteobacteria;Deltaproteobacteria bacterium CG17_big_fil_post_rev_8_21_14_2_50_63_7
	SRR3715733_5162273_L40816	Similarity	10	Bacteria;Proteobacteria;Deltaproteobacteria;Desulfobacterales;Desulfobacteraceae
	SRR3715733_5264340_L29898	Similarity	9	Bacteria;Proteobacteria;Deltaproteobacteria;
	SRR3715733_543011_L44631	Similarity	6	Bacteria;Proteobacteria;Deltaproteobacteria;Desulfobacterales;Desulfobacteraceae
	SRR3715733_5557672_L5079	Similarity	3	Bacteria;Proteobacteria;Deltaproteobacteria;Desulfobacterales;
	SRR3715733_5907687_L23388	Similarity	8	Bacteria;Proteobacteria;Deltaproteobacteria
	SRR3715733_5977120_L13538	Similarity	6	Bacteria;Proteobacteria;Deltaproteobacteria;Desulfobacterales;Desulfobacteraceae;
	SRR3715733_6155562_L5488	Similarity	4	Bacteria;Proteobacteria;Deltaproteobacteria;Deltaproteobacteria bacterium
	SRR3715733_6468383_L13990	Similarity	5	Bacteria;Proteobacteria;Deltaproteobacteria;
	SRR3715733_6862921_L28861	Similarity	9	Bacteria;Proteobacteria;Deltaproteobacteria;Desulfobacterales;Desulfobacteraceae
	SRR3715733_725702_L13281	Similarity	5	Bacteria;Proteobacteria;Deltaproteobacteria;Deltaproteobacteria bacterium
	SRR3715733_7395636_L11971	Similarity	5	Bacteria;Proteobacteria;Deltaproteobacteria;Deltaproteobacteria bacterium CG17_big_fil_post_rev_8_21_14_2_50_63_7
	SRR3715733_742533_L8998	Similarity	7	Bacteria;Proteobacteria;Deltaproteobacteria;Desulfobacterales;Desulfobacteraceae;Desulfobacteraceae bacterium
	SRR3715733_7521851_L54945	Similarity	13	Bacteria;Proteobacteria;Deltaproteobacteria;Desulfobacterales;Desulfobacteraceae
	SRR3715733_785240_L31863	CRISPR spacer+	1	Bacteria;Proteobacteria;Deltaproteobacteria;Syntrophobacterales;Syntrophobacteraceae;Desulfosoma;Desulfosoma caldarium
	SRR3715733_872520_L19399	Similarity	8	Bacteria;Proteobacteria;Deltaproteobacteria;
	SRR3715733_902885_L36786	Similarity	8	Bacteria;Proteobacteria;Deltaproteobacteria;Desulfobacterales;Desulfobacteraceae
	SRR3715733_944817_L5685	Similarity	1	Bacteria;Proteobacteria;Deltaproteobacteria;Desulfurellales;Desulfurellales bacterium*
	SRR3723048_27491_L28351	Similarity	9	Bacteria;Proteobacteria;Deltaproteobacteria;
	SRR3723048_28136_L16711	Similarity	5	Bacteria;Proteobacteria;Deltaproteobacteria;Syntrophobacterales;Syntrophobacteraceae;Syntrophobacter
	SRR3723048_449411_L35144	Similarity	16	Bacteria;Proteobacteria;Deltaproteobacteria;Desulfarculales;Desulfarculaceae
	SRR3723048_65491_L7148	Similarity	8	Bacteria;Proteobacteria;Deltaproteobacteria;Desulfarculales;Desulfarculaceae*;
	SRR3732688_451026_L24535	Similarity	15	Bacteria;Proteobacteria;Deltaproteobacteria;
	SRR5210213_scaffold00908_L21158	Similarity	9	Bacteria;Proteobacteria;Deltaproteobacteria;Desulfurellales;Desulfurellales bacterium*
	SRR5210213_scaffold03717_L8348	Similarity	2	Bacteria;Proteobacteria;Deltaproteobacteria;Deltaproteobacteria bacterium
	SRR5210834_scaffold00057_L85322	Similarity	8	Bacteria;Proteobacteria;Deltaproteobacteria;Desulfobacterales;Desulfobacteraceae;Desulfatibacillum
	SRR5210834_scaffold00139_L58292	Similarity	16	Bacteria;Proteobacteria;Deltaproteobacteria;Desulfovibrionales;Desulfovibrionaceae
	SRR5210834_scaffold00160_L54139	Similarity	6	Bacteria;Proteobacteria;Deltaproteobacteria;Desulfovibrionales;Desulfovibrionaceae
	SRR5210834_scaffold00240_L45392	Similarity	17	Bacteria;Proteobacteria;Deltaproteobacteria;
	SRR5210834_scaffold00473_L34700	Similarity	6	Bacteria;Proteobacteria;Deltaproteobacteria;Desulfurellales
	SRR5210834_scaffold01826_L19103	Similarity	5	Bacteria;Proteobacteria;Deltaproteobacteria;Bradymodales;
	SRR5210834_scaffold02656_L15955	Similarity	7	Bacteria;Proteobacteria;Deltaproteobacteria;Desulfobacterales
	SRR5210834_scaffold04087_L12720	Similarity	10	Bacteria;Proteobacteria;Deltaproteobacteria;
	SRR5210834_scaffold04317_L12386	Similarity	3	Bacteria;Proteobacteria;Deltaproteobacteria;
	SRR5210834_scaffold08485_L8471	Similarity	6	Bacteria;Proteobacteria;Deltaproteobacteria;Syntrophobacterales;Syntrophobacteraceae;Thermodesulforhabdus
	SRR5210834_scaffold08526_L8452	Similarity	6	Bacteria;Proteobacteria;Deltaproteobacteria;Desulfurellales;Desulfurellales bacterium*
	SRR5210834_scaffold12415_L6714	Similarity	1	Bacteria;Proteobacteria;Deltaproteobacteria;Deltaproteobacteria bacterium
	SRR5210834_scaffold12784_L5601	Similarity	1	Bacteria;Proteobacteria;Deltaproteobacteria;Desulfobacterales;Desulfobacteraceae;Desulfobacteraceae bacterium
	SRR5210973_01827_L9975	Similarity	11	Bacteria;Proteobacteria;Deltaproteobacteria;
	SRR5210973_03605_L7618	Similarity	6	Bacteria;Proteobacteria;Deltaproteobacteria;Desulfobacterales;Desulfobacterales bacterium S5133MH4
	SRR5210973_03813_L7463	Similarity	3	Bacteria;Proteobacteria;Deltaproteobacteria;
	SRR5210973_09118_L5284	Similarity	2	Bacteria;Proteobacteria;Deltaproteobacteria;
	SRR5214151_scaffold00027_L63564	Similarity	7	Bacteria;Proteobacteria;Deltaproteobacteria
	SRR5214151_scaffold00030_L61085	Similarity	5	Bacteria;Candidatus Cloacimonetes;Candidatus Cloacimonetes bacterium
	SRR5214151_scaffold00097_L39539	Similarity	5	Bacteria;Proteobacteria;Deltaproteobacteria
	SRR5214151_scaffold00174_L33028	Similarity	15	Bacteria;Proteobacteria;Deltaproteobacteria;Deltaproteobacteria bacterium
	SRR5214151_scaffold00234_L29197	Similarity	14	Bacteria;Proteobacteria;Deltaproteobacteria;Deltaproteobacteria bacterium
	SRR5214151_scaffold00953_L15955	Similarity	3	Bacteria;Proteobacteria;Deltaproteobacteria;Deltaproteobacteria bacterium
	SRR5214151_scaffold01056_L15120	Similarity	7	Archaea;Crerchaeota;Thermoprotei;Thermoprotei archaeon
	SRR5214151_scaffold04239_L7861	Similarity	11	Bacteria;Proteobacteria;Deltaproteobacteria;Deltaproteobacteria bacterium
	SRR5214151_scaffold04512_L7643	Similarity	6	Bacteria;Proteobacteria;Deltaproteobacteria;Deltaproteobacteria bacterium
	SRR5214151_scaffold05080_L7242	Similarity	3	Bacteria;Proteobacteria;Deltaproteobacteria;
	SRR5214151_scaffold05597_L6927	Similarity	4	Bacteria;Proteobacteria;Deltaproteobacteria;Deltaproteobacteria bacterium
	SRR5214151_scaffold07674_L5920	Similarity	8	Bacteria;Proteobacteria;Deltaproteobacteria;Deltaproteobacteria bacterium
	SRR5214151_scaffold08507_L5634	Similarity	5	Bacteria;Proteobacteria;Deltaproteobacteria;
	SRR5214151_scaffold10371_L5107	Similarity	4	Bacteria;Proteobacteria;Deltaproteobacteria;Desulfovibrioles;Desulfovibrioceae;
	SRR5214155_00024_L30239	Similarity	12	Bacteria;Proteobacteria;Deltaproteobacteria;
	SRR5214304_scaffold00009_L39803	Similarity	6	Archaea;Euryarchaeota;
	SRR5214304_scaffold00130_L19542	Similarity	6	Bacteria;Proteobacteria;Deltaproteobacteria;Desulfovibrionales;Desulfovibrionaceae;Desulfovibrio
	SRR5214304_scaffold00820_L11245	Similarity	6	Bacteria;Proteobacteria;Deltaproteobacteria;
	SRR5214304_scaffold01086_L10263	Similarity	16	Bacteria;Proteobacteria;Deltaproteobacteria;Deltaproteobacteria bacterium
	SRR5214304_scaffold01533_L9082	Similarity	8	Bacteria;Proteobacteria;Deltaproteobacteria;Desulfobacterales;Desulfobacteraceae;Desulfobacteraceae bacterium 4484_190.2
	SRR5214304_scaffold02389_L7804	Tetranuncleotide frequency	4	Bacteria;Proteobacteria;Deltaproteobacteria;Deltaproteobacteria bacterium
	SRR5214304_scaffold03004_L7196	Similarity	8	Bacteria;Proteobacteria;Deltaproteobacteria;Deltaproteobacteria bacterium
	SRR5214304_scaffold05368_L5794	Similarity	7	Bacteria;Proteobacteria;Deltaproteobacteria;
	SRR5214304_scaffold07648_L5050	Similarity	4	Bacteria;Proteobacteria;Deltaproteobacteria;Deltaproteobacteria bacterium
	SRR5214703_412067_L5669	Similarity	1	Bacteria;Proteobacteria;Deltaproteobacteria;
	SRR5214703_434863_L11154	Similarity	7	Bacteria;Proteobacteria;Deltaproteobacteria;
	SRR5214703_560249_L5954	Similarity	8	Bacteria;Proteobacteria;Deltaproteobacteria;
	SRR5214704_810273_L7325	Similarity	1	Bacteria;Proteobacteria;Deltaproteobacteria;Desulfobacterales;Desulfobacteraceae;Desulfatibacillum;
	SRR5215464_08698_L5034	Similarity	5	Bacteria;Proteobacteria;Deltaproteobacteria;
	SRR5215466_scaffold01925_L8894	Similarity	1	Bacteria;Proteobacteria;Deltaproteobacteria;Desulfobacterales;Desulfobacteraceae;Desulfobacteraceae bacterium IS3
	SRR5215466_scaffold02564_L7855	Similarity	4	Bacteria;Proteobacteria;Deltaproteobacteria;
	SRR5215466_scaffold04055_L6452	Similarity	4	Bacteria;Proteobacteria;Deltaproteobacteria;Desulfobacterales;Desulfobacteraceae;
	SRR5248173_11073_L5570	Similarity	1	Bacteria;Proteobacteria;Deltaproteobacteria;Desulfurellales;Desulfurellales bacterium*
	SRR5248173_1609_L13878	Similarity	5	Bacteria;Proteobacteria;Deltaproteobacteria;
	SRR5248219_102254_L27991	Tetranuncleotide frequency, Similarity	18	Bacteria;Proteobacteria;Deltaproteobacteria;
	SRR5248219_1058013_L42830	Similarity	9	Bacteria;Proteobacteria;Deltaproteobacteria
	SRR5248219_133603_L6941	Similarity	7	Bacteria;Proteobacteria;Deltaproteobacteria;Desulfovibrioles;Desulfovibrioceae;Desulfovibrio;
	SRR5248219_150231_L16760	Similarity	7	Bacteria;Proteobacteria;Deltaproteobacteria
	SRR5248219_222262_L71216	Similarity	43	Bacteria;Proteobacteria;Deltaproteobacteria;Desulfovibrioles;Desulfovibrioceae;Desulfovibrio;
	SRR5248219_23717_L17892	Similarity	21	Bacteria;Proteobacteria;Deltaproteobacteria;Desulfovibrioles;Desulfovibrioceae;Desulfovibrio;Desulfovibrio magneticus
	SRR5248219_248956_L9034	Similarity	8	Bacteria;Proteobacteria;Deltaproteobacteria;Desulfobacterales;
	SRR5248219_253481_L5046	Similarity	4	Bacteria;Proteobacteria;Deltaproteobacteria;
	SRR5248219_261208_L29908	Similarity	9	Bacteria;Proteobacteria;Deltaproteobacteria
	SRR5248219_264817_L47623	Similarity	30	Bacteria;Proteobacteria;Deltaproteobacteria;Desulfobacterales;Desulfobulbaceae;Desulfobulbus;Desulfobulbus propionicus
	SRR5248219_272963_L28555	CRISPR spacer+	1	Bacteria;Proteobacteria;Deltaproteobacteria;Desulfuromonadales;Syntrophotaleaceae;Syntrophotalea;Syntrophotalea acetylenica DSM 3247
	SRR5248219_365924_L17463	Tetranuncleotide frequency, Similarity	14	Bacteria;Proteobacteria;Deltaproteobacteria;
	SRR5248219_371631_L13950	Similarity	13	Bacteria;Proteobacteria;Deltaproteobacteria;Desulfobacterales;Desulfobulbaceae;
	SRR5248219_372681_L11261	Similarity	8	Bacteria;Proteobacteria;Deltaproteobacteria;Desulfobacterales;Desulfobulbaceae;
	SRR5248219_413734_L40166	Similarity	5	Bacteria;Proteobacteria;Deltaproteobacteria;Desulfurellales
	SRR5248219_495505_L47845	Similarity	33	Bacteria;Proteobacteria;Deltaproteobacteria;Desulfovibrioles;Desulfovibrioceae;Desulfovibrio;Desulfovibrio sp. U5L
	SRR5248219_567915_L31061	Similarity	28	Bacteria;Proteobacteria;Deltaproteobacteria;Desulfovibrioles;Desulfovibrioceae;
	SRR5248219_680981_L17726	Similarity	6	Bacteria;Proteobacteria;Deltaproteobacteria
	SRR5248219_686627_L44614	Similarity	9	Bacteria;Proteobacteria;Deltaproteobacteria
	SRR5248219_728870_L18937	Tetranuncleotide frequency, Similarity	18	Bacteria;Proteobacteria;Deltaproteobacteria;Syntrophobacterales;Syntrophorhabdaceae;Syntrophorhabdus;Syntrophorhabdus sp. PtaB.Bin047
	SRR5248219_760322_L44722	Similarity	40	Bacteria;Proteobacteria;Deltaproteobacteria;Desulfobacterales;Desulfobulbaceae;Desulfobulbus;
	SRR5248219_774807_L12503	Similarity	6	Bacteria;Proteobacteria;Deltaproteobacteria;Desulfuromonadales;
	SRR5248219_790340_L27588	Similarity	6	Bacteria;Proteobacteria;Deltaproteobacteria
	SRR5248219_858545_L36783	Similarity	14	Bacteria;Proteobacteria;Deltaproteobacteria;Desulfovibrionales;Desulfovibrionaceae
	SRR5248754_00096_L75620	Similarity	5	Bacteria;Proteobacteria;Deltaproteobacteria
	SRR5248754_00143_L56520	Similarity	7	Bacteria;Proteobacteria;Deltaproteobacteria;Desulfobacterales;Desulfobacteraceae
	SRR5248754_00183_L50056	Similarity	5	Bacteria;Proteobacteria;Deltaproteobacteria
	SRR5248754_00196_L47285	Similarity	7	Bacteria;Proteobacteria;Deltaproteobacteria
	SRR5248754_00408_L31891	Similarity	8	Bacteria;Proteobacteria;Deltaproteobacteria
	SRR5248754_00571_L26577	Similarity	6	Bacteria;Proteobacteria;Deltaproteobacteria
	SRR5248754_00872_L21260	Similarity	12	Bacteria;Proteobacteria;Deltaproteobacteria;
	SRR5248754_00889_L20997	Similarity	2	Bacteria;Proteobacteria;Deltaproteobacteria;Desulfurellales;Desulfurellales bacterium*
	SRR5248754_01282_L17358	Similarity	5	Bacteria;Proteobacteria;Deltaproteobacteria
	SRR5248754_02060_L13495	Similarity	6	Bacteria;Proteobacteria;Deltaproteobacteria;
	SRR5248754_02614_L8200	Similarity	6	Bacteria;Proteobacteria;Deltaproteobacteria;
	SRR5248754_04475_L8792	Similarity	3	Bacteria;Proteobacteria;Deltaproteobacteria;
	SRR5248754_07851_L6263	Similarity	6	Bacteria;Proteobacteria;Deltaproteobacteria;Deltaproteobacteria bacterium
	SRR5248754_07891_L6241	Similarity	5	Bacteria;Proteobacteria;Deltaproteobacteria;Desulfobacterales;Desulfobacteraceae;
	SRR5248754_09101_L5707	Similarity	4	Bacteria;Proteobacteria;Deltaproteobacteria;Deltaproteobacteria bacterium
	SRR5248754_09609_L5519	Similarity	5	Bacteria;Proteobacteria;Deltaproteobacteria;
	SRR5248754_10284_L5274	Similarity	3	Bacteria;Proteobacteria;Deltaproteobacteria;Deltaproteobacteria bacterium
	SRR5248754_10884_L5079	Similarity	3	Bacteria;Proteobacteria;Deltaproteobacteria;Deltaproteobacteria bacterium
	SRR5248875_00504_L42559	Similarity	9	Bacteria;Proteobacteria;Deltaproteobacteria
	SRR5248875_11783_L7399	Similarity	7	Bacteria;Proteobacteria;Deltaproteobacteria;Deltaproteobacteria bacterium
	SRR5248876_scaffold01218_L36303	Similarity	11	Bacteria;Proteobacteria;Deltaproteobacteria;
	SRR5248876_scaffold01860_L30113	Similarity	5	Bacteria;Proteobacteria;Deltaproteobacteria;Desulfobacterales;Desulfobacteraceae
	SRR5248876_scaffold11076_L11321	Similarity	4	Bacteria;Proteobacteria;Deltaproteobacteria;
	SRR5248876_scaffold13190_L10081	Similarity	1	Bacteria;Proteobacteria;Deltaproteobacteria;Deltaproteobacteria bacterium
	SRR5248876_scaffold14680_L9355	Similarity	8	Bacteria;Proteobacteria;Deltaproteobacteria;
	SRR5248876_scaffold14724_L9339	Similarity	1	Bacteria;Proteobacteria;Deltaproteobacteria;Desulfurellales;Desulfurellales bacterium*
	SRR5248876_scaffold19405_L7601	Similarity	5	Bacteria;Proteobacteria;Deltaproteobacteria;Desulfurellales;Desulfurellales bacterium*
	SRR5248876_scaffold23436_L6565	Similarity	1	Bacteria;Proteobacteria;Deltaproteobacteria;Syntrophobacterales;Syntrophaceae;Desulfomonile;Desulfomonile tiedjei*
	SRR5248876_scaffold24902_L6271	Similarity	7	Bacteria;Proteobacteria;Deltaproteobacteria;Deltaproteobacteria bacterium
	SRR5248876_scaffold25996_L6066	Similarity	6	Bacteria;Proteobacteria;Deltaproteobacteria;
	SRR5248876_scaffold28489_L5645	Similarity	3	Bacteria;Proteobacteria;Deltaproteobacteria;Syntrophobacterales;Syntrophaceae;Desulfomonile;Desulfomonile tiedjei*
	SRR5248876_scaffold30412_L5361	Similarity	3	Bacteria;Proteobacteria;Deltaproteobacteria;Deltaproteobacteria bacterium
	SRR5248876_scaffold31144_L5262	Similarity	3	Bacteria;Proteobacteria;Deltaproteobacteria;
	SRR5248876_scaffold32054_L5137	Similarity	6	Bacteria;Proteobacteria;Deltaproteobacteria;
[truncated: 97 more rows]

## Sheet: SupplTable9
	Supplemental Table 8 The hosts of MMA phages from IMG/VR database with cross-domain infection phenomenon.
[truncated: 19 more rows]

[truncated: 1 more sheets: SupplTable10]
